# Supplementary material for: The cellular response to drug perturbation is limited: comparison of large-scale chemogenomic fitness signatures
Source: BMC Genomics. 2022 Mar 11;23:197. doi: 10.1186/s12864-022-08395-x (PMC8915488; doi:10.1186/s12864-022-08395-x)
Supplement: Supplementary file 5 — Additional file 5: Table S1. GO enrichment analysis of cofit genes corresponding to Table 3. [file 12864_2022_8395_MOESM5_ESM.xlsx]

## Sheet:             
cluster	GOID	term	nGenes	nQuery	interSect	querySetFraction	geneSetFraction	foldEnrichment	P	FDR	overlapGenes
1	GO:0000707	MEIOTIC DNA RECOMBINASE ASSEMBLY	3	27	2	7.4	66.7	44.81	0.000634	0.0711	RAD55(4)|RAD57(4)
1	GO:0051321	MEIOTIC CELL CYCLE	39	27	4	14.8	10.3	6.89	0.00224	0.168	MMS4(4)|MUS81(4)|RAD57(4)|SAE2(4)
1	GO:0032079	POSITIVE REGULATION OF ENDODEOXYRIBONUCLEASE ACTIVITY	2	27	2	7.4	100	67.22	0.000213	0.0342	RAD54(4)|SRS2(4)
1	GO:0031573	INTRA-S DNA DAMAGE CHECKPOINT	7	27	3	11.1	42.9	28.81	9.89e-05	0.0185	MMS4(4)|MUS81(4)|RAD9(4)
1	GO:0030491	HETERODUPLEX FORMATION	4	27	3	11.1	75	50.42	1.16e-05	0.00435	RAD54(4)|RAD55(4)|RAD57(4)
1	GO:0007131	RECIPROCAL MEIOTIC RECOMBINATION	13	27	4	14.8	30.8	20.68	2.54e-05	0.0057	MMS4(4)|MUS81(4)|RAD54(4)|RAD55(4)
1	GO:0006974	CELLULAR RESPONSE TO DNA DAMAGE STIMULUS	95	27	9	33.3	9.5	6.37	4.33e-06	0.00243	MMS4(4)|MUS81(4)|RAD54(4)|RAD55(4)|RAD57(4)|RAD59(4)|RAD9(4)|SAE2(4)|SRS2(4)
1	GO:0006368	TRANSCRIPTION ELONGATION FROM RNA POLYMERASE II PROMOTER	26	27	4	14.8	15.4	10.34	0.000465	0.058	RSC58(4)|RSC8(4)|RSC9(4)|SFH1(4)
1	GO:0006337	NUCLEOSOME DISASSEMBLY	12	27	4	14.8	33.3	22.41	1.78e-05	0.00498	RSC58(4)|RSC8(4)|RSC9(4)|SFH1(4)
1	GO:0006325	CHROMATIN ORGANIZATION	65	27	5	18.5	7.7	5.17	0.00221	0.168	NGG1(4)|RSC58(4)|RSC8(4)|RSC9(4)|SFH1(4)
1	GO:0006312	MITOTIC RECOMBINATION	8	27	2	7.4	25	16.81	0.00565	0.334	RAD57(4)|RAD59(4)
1	GO:0006310	DNA RECOMBINATION	21	27	3	11.1	14.3	9.6	0.00327	0.216	MMS4(4)|MUS81(4)|RAD59(4)
1	mm	DOUBLE-STRAND BREAK REPAIR	17	27	3	11.1	17.6	11.86	0.00174	0.168	MMS4(4)|RAD9(4)|SFH1(4)
1	GO:0006281	DNA REPAIR	91	27	10	37	11	7.39	2.56e-07	0.000287	MMS4(4)|MUS81(4)|RAD54(4)|RAD55(4)|RAD57(4)|RAD59(4)|RAD9(4)|SAE2(4)|SFH1(4)|SRS2(4)
1	GO:0006265	DNA TOPOLOGICAL CHANGE	5	27	2	7.4	40	26.89	0.00207	0.168	MMS4(4)|MUS81(4)
1	GO:0000956	NUCLEAR-TRANSCRIBED MRNA CATABOLIC PROCESS	7	27	2	7.4	28.6	19.21	0.00428	0.267	LSM1(4)|LSM7(4)
1	GO:0000730	DNA RECOMBINASE ASSEMBLY	6	27	2	7.4	33.3	22.41	0.00308	0.216	RAD55(4)|RAD57(4)
1	GO:0000722	TELOMERE MAINTENANCE VIA RECOMBINATION	10	27	3	11.1	30	20.17	0.000329	0.0461	RAD54(4)|RAD57(4)|RAD59(4)
1	GO:0000712	RESOLUTION OF MEIOTIC RECOMBINATION INTERMEDIATES	5	27	2	7.4	40	26.89	0.00207	0.168	MMS4(4)|MUS81(4)
2	GO:0015031	PROTEIN TRANSPORT	164	36	14	38.9	8.5	4.3	9.18e-07	0.000257	BRL1(4)|DID2(4)|ELP2(4)|GTR1(4)|GTR2(4)|IKI3(4)|LDB19(4)|MEH1(4)|SLM4(4)|TIM54(4)|VAM6(4)|VPS29(4)|VPS35(4)|VPS41(4)
2	NA	REGULATION OF SNRNA PSEUDOURIDINE SYNTHESIS	2	36	2	5.6	100	50.42	0.000383	0.0286	TOR1(4)|TOR2(4)
2	NA	PROTEIN LOCALIZATION TO VACUOLAR MEMBRANE	3	36	2	5.6	66.7	33.61	0.00113	0.0636	GTR1(4)|GTR2(4)
2	NA	TORC1 SIGNALING	3	36	2	5.6	66.7	33.61	0.00113	0.0636	TOR1(4)|TOR2(4)
2	NA	CELL CYCLE	87	36	6	16.7	6.9	3.48	0.00622	0.258	CDC20(4)|EPL1(4)|GLC7(4)|LDB19(4)|TOR1(4)|TOR2(4)
2	GO:1904263	POSITIVE REGULATION OF TORC1 SIGNALING	6	36	3	8.3	50	25.21	0.000138	0.0119	GTR1(4)|GTR2(4)|VAM6(4)
2	GO:0099022	VESICLE TETHERING	4	36	2	5.6	50	25.21	0.00224	0.109	VAM6(4)|VPS41(4)
2	GO:0071230	CELLULAR RESPONSE TO AMINO ACID STIMULUS	4	36	4	11.1	100	50.42	1.31e-07	4.89e-05	GTR1(4)|GTR2(4)|KOG1(4)|MEH1(4)
2	GO:0061587	TRANSFER RNA GENE-MEDIATED SILENCING	7	36	2	5.6	28.6	14.4	0.00755	0.302	GLC7(4)|MOD5(4)
2	GO:0042144	VACUOLE FUSION, NON-AUTOPHAGIC	13	36	3	8.3	23.1	11.63	0.00179	0.0956	VAM6(4)|VAM7(4)|VPS41(4)
2	GO:0035542	REGULATION OF SNARE COMPLEX ASSEMBLY	4	36	2	5.6	50	25.21	0.00224	0.109	VAM6(4)|VPS41(4)
2	GO:0034727	PIECEMEAL MICROAUTOPHAGY OF THE NUCLEUS	17	36	3	8.3	17.6	8.9	0.00403	0.181	VAM6(4)|VAM7(4)|VPS41(4)
2	GO:0034227	TRNA THIO-MODIFICATION	4	36	3	8.3	75	37.81	2.83e-05	0.00318	NCS2(4)|NCS6(4)|UBA4(4)
2	GO:0032889	REGULATION OF VACUOLE FUSION, NON-AUTOPHAGIC	8	36	2	5.6	25	12.6	0.00994	0.385	VAM6(4)|VPS41(4)
2	GO:0032447	PROTEIN URMYLATION	7	36	5	13.9	71.4	36.01	4.71e-08	2.64e-05	ELP2(4)|ELP6(4)|NCS2(4)|NCS6(4)|UBA4(4)
2	GO:0032008	POSITIVE REGULATION OF TOR SIGNALING	3	36	3	8.3	100	50.42	7.18e-06	0.00115	GTR1(4)|GTR2(4)|MEH1(4)
2	GO:0031930	MITOCHONDRIA-NUCLEUS SIGNALING PATHWAY	6	36	2	5.6	33.3	16.81	0.00546	0.236	RTG2(4)|TOR1(4)
2	GO:0031929	TOR SIGNALING	9	36	3	8.3	33.3	16.81	0.000555	0.0389	KOG1(4)|TOR1(4)|TOR2(4)
2	GO:0016242	NEGATIVE REGULATION OF MACROAUTOPHAGY	3	36	2	5.6	66.7	33.61	0.00113	0.0636	TOR1(4)|TOR2(4)
2	GO:0016237	LYSOSOMAL MICROAUTOPHAGY	6	36	4	11.1	66.7	33.61	1.91e-06	0.000356	GTR2(4)|MEH1(4)|SLM4(4)|VPS27(4)
2	GO:0010507	NEGATIVE REGULATION OF AUTOPHAGY	8	36	4	11.1	50	25.21	8.64e-06	0.00121	GTR1(4)|GTR2(4)|TOR1(4)|TOR2(4)
2	GO:0010506	REGULATION OF AUTOPHAGY	4	36	3	8.3	75	37.81	2.83e-05	0.00318	GTR1(4)|GTR2(4)|KOG1(4)
2	GO:0009267	CELLULAR RESPONSE TO STARVATION	6	36	3	8.3	50	25.21	0.000138	0.0119	GTR1(4)|GTR2(4)|KOG1(4)
2	GO:0008033	TRNA PROCESSING	46	36	8	22.2	17.4	8.77	1.62e-06	0.000356	ELP2(4)|ELP4(4)|ELP6(4)|IKI3(4)|MOD5(4)|NCS2(4)|NCS6(4)|UBA4(4)
2	GO:0006886	INTRACELLULAR PROTEIN TRANSPORT	49	36	6	16.7	12.2	6.17	0.000298	0.0239	VAM6(4)|VAM7(4)|VPS27(4)|VPS29(4)|VPS35(4)|VPS41(4)
2	GO:0006357	REGULATION OF TRANSCRIPTION BY RNA POLYMERASE II	84	36	7	19.4	8.3	4.2	0.00099	0.0636	ELP2(4)|ELP4(4)|ELP6(4)|EPL1(4)|IKI3(4)|KTI12(4)|RTG2(4)
2	GO:0002143	TRNA WOBBLE POSITION URIDINE THIOLATION	6	36	3	8.3	50	25.21	0.000138	0.0119	NCS2(4)|NCS6(4)|UBA4(4)
2	GO:0002098	TRNA WOBBLE URIDINE MODIFICATION	17	36	8	22.2	47.1	23.73	2.26e-10	2.53e-07	ELP2(4)|ELP4(4)|ELP6(4)|IKI3(4)|KTI12(4)|NCS2(4)|NCS6(4)|UBA4(4)
2	GO:0001558	REGULATION OF CELL GROWTH	5	36	2	5.6	40	20.17	0.00369	0.172	KOG1(4)|TOR1(4)
3	GO:0046654	TETRAHYDROFOLATE BIOSYNTHETIC PROCESS	4	8	2	25	50	113.44	0.000102	0.0228	DFR1(4)|FOL2(4)
3	GO:0016192	VESICLE-MEDIATED TRANSPORT	66	8	4	50	6.1	13.75	0.0001	0.0228	APL5(4)|APL6(4)|APM3(4)|APS3(4)
3	GO:0006896	GOLGI TO VACUOLE TRANSPORT	16	8	4	50	25	56.72	2.77e-07	0.000311	APL5(4)|APL6(4)|APM3(4)|APS3(4)
3	GO:0006886	INTRACELLULAR PROTEIN TRANSPORT	49	8	4	50	8.2	18.52	3.04e-05	0.0114	APL5(4)|APL6(4)|APM3(4)|APS3(4)
3	GO:0006623	PROTEIN TARGETING TO VACUOLE	32	8	4	50	12.5	28.36	5.31e-06	0.00298	APL5(4)|APL6(4)|APM3(4)|APS3(4)
4	GO:0071051	POLYADENYLATION-DEPENDENT SNORNA 3'-END PROCESSING	11	8	5	62.5	45.5	103.12	1.57e-10	2.52e-08	DIS3(4)|MTR3(4)|RRP42(4)|RRP45(4)|SKI6(4)
4	GO:0071042	NUCLEAR POLYADENYLATION-DEPENDENT MRNA CATABOLIC PROCESS	12	8	5	62.5	41.7	94.53	2.69e-10	3.77e-08	DIS3(4)|MTR3(4)|RRP42(4)|RRP45(4)|SKI6(4)
4	GO:0071039	NUCLEAR POLYADENYLATION-DEPENDENT CUT CATABOLIC PROCESS	6	8	3	37.5	50	113.44	1.12e-06	7.85e-05	DIS3(4)|MTR3(4)|SKI6(4)
4	GO:0071038	NUCLEAR POLYADENYLATION-DEPENDENT TRNA CATABOLIC PROCESS	13	8	5	62.5	38.5	87.26	4.37e-10	5.44e-08	DIS3(4)|MTR3(4)|RRP42(4)|RRP45(4)|SKI6(4)
4	GO:0071035	NUCLEAR POLYADENYLATION-DEPENDENT RRNA CATABOLIC PROCESS	14	8	4	50	28.6	64.82	1.53e-07	1.32e-05	DIS3(4)|MTR3(4)|RRP42(4)|RRP45(4)
4	GO:0071028	NUCLEAR MRNA SURVEILLANCE	10	8	5	62.5	50	113.44	8.59e-11	2.41e-08	DIS3(4)|MTR3(4)|RRP42(4)|RRP45(4)|SKI6(4)
4	GO:0070651	NONFUNCTIONAL RRNA DECAY	11	8	5	62.5	45.5	103.12	1.57e-10	2.52e-08	DIS3(4)|MTR3(4)|RRP42(4)|RRP45(4)|SKI6(4)
4	GO:0070481	NUCLEAR-TRANSCRIBED MRNA CATABOLIC PROCESS, NON-STOP DECAY	15	8	5	62.5	33.3	75.62	1.02e-09	1.14e-07	DIS3(4)|MTR3(4)|RRP42(4)|RRP45(4)|SKI6(4)
4	GO:0070478	NUCLEAR-TRANSCRIBED MRNA CATABOLIC PROCESS, 3'-5' EXONUCLEOLYTIC NONSENSE-MEDIATED DECAY	11	8	5	62.5	45.5	103.12	1.57e-10	2.52e-08	DIS3(4)|MTR3(4)|RRP42(4)|RRP45(4)|SKI6(4)
4	GO:0043928	EXONUCLEOLYTIC NUCLEAR-TRANSCRIBED MRNA CATABOLIC PROCESS INVOLVED IN DEADENYLATION-DEPENDENT DECAY	5	8	2	25	40	90.75	0.000169	0.0105	RRP42(4)|RRP45(4)
4	GO:0043628	NCRNA 3'-END PROCESSING	5	8	2	25	40	90.75	0.000169	0.0105	DIS3(4)|RRP42(4)
4	GO:0042273	RIBOSOMAL LARGE SUBUNIT BIOGENESIS	21	8	2	25	9.5	21.61	0.00342	0.183	EBP2(4)|NOP4(4)
4	GO:0042254	RIBOSOME BIOGENESIS	66	8	3	37.5	4.5	10.31	0.00226	0.127	EBP2(4)|NOP4(4)|RRP15(4)
4	GO:0034476	U5 SNRNA 3'-END PROCESSING	5	8	3	37.5	60	136.12	5.61e-07	4.19e-05	RRP42(4)|RRP45(4)|SKI6(4)
4	GO:0034475	U4 SNRNA 3'-END PROCESSING	9	8	4	50	44.4	100.83	1.94e-08	1.98e-06	MTR3(4)|RRP42(4)|RRP45(4)|SKI6(4)
4	GO:0034473	U1 SNRNA 3'-END PROCESSING	4	8	3	37.5	75	170.16	2.25e-07	1.8e-05	RRP42(4)|RRP45(4)|SKI6(4)
4	GO:0034427	NUCLEAR-TRANSCRIBED MRNA CATABOLIC PROCESS, EXONUCLEOLYTIC, 3'-5'	10	8	4	50	40	90.75	3.23e-08	3.02e-06	MTR3(4)|RRP42(4)|RRP45(4)|SKI6(4)
4	GO:0016075	RRNA CATABOLIC PROCESS	8	8	5	62.5	62.5	141.8	1.91e-11	1.07e-08	DIS3(4)|MTR3(4)|RRP42(4)|RRP45(4)|SKI6(4)
4	GO:0006364	RRNA PROCESSING	73	8	8	100	11	24.86	4.67e-12	5.24e-09	DIS3(4)|EBP2(4)|MTR3(4)|NOP4(4)|RRP15(4)|RRP42(4)|RRP45(4)|SKI6(4)
4	GO:0000467	EXONUCLEOLYTIC TRIMMING TO GENERATE MATURE 3'-END OF 5.8S RRNA FROM TRICISTRONIC RRNA TRANSCRIPT (SSU-RRNA, 5.8S RRNA, LSU-RRNA)	10	8	5	62.5	50	113.44	8.59e-11	2.41e-08	DIS3(4)|MTR3(4)|RRP42(4)|RRP45(4)|SKI6(4)
4	GO:0000463	MATURATION OF LSU-RRNA FROM TRICISTRONIC RRNA TRANSCRIPT (SSU-RRNA, 5.8S RRNA, LSU-RRNA)	15	8	2	25	13.3	30.25	0.00174	0.102	NOP4(4)|RRP15(4)
5	NA	CELLULAR RESPONSE TO ANOXIA	2	17	2	11.8	100	106.76	8.26e-05	0.0232	RIM101(4)|SNF7(4)
5	NA	CELLULAR RESPONSE TO PH	2	17	2	11.8	100	106.76	8.26e-05	0.0232	DFG16(4)|RIM21(4)
5	NA	CELLULAR RESPONSE TO ALKALINE PH	3	17	2	11.8	66.7	71.18	0.000246	0.0461	RIM101(4)|RIM21(4)
5	GO:0030437	ASCOSPORE FORMATION	15	17	3	17.6	20	21.35	0.00029	0.0465	RIM101(4)|RIM21(4)|RIM9(4)
5	GO:0016485	PROTEIN PROCESSING	5	17	3	17.6	60	64.06	6.76e-06	0.00758	DFG16(4)|RIM13(4)|RIM8(4)
5	GO:0016126	STEROL BIOSYNTHETIC PROCESS	10	17	2	11.8	20	21.35	0.00356	0.363	ERG11(4)|HMG1(4)
5	GO:0009272	FUNGAL-TYPE CELL WALL BIOGENESIS	9	17	3	17.6	33.3	35.59	5.54e-05	0.0232	PKC1(4)|RIM101(4)|RIM21(4)
5	GO:0008202	STEROID METABOLIC PROCESS	8	17	2	11.8	25	26.69	0.00224	0.279	ERG11(4)|HMG1(4)
5	GO:0006694	STEROID BIOSYNTHETIC PROCESS	9	17	2	11.8	22.2	23.73	0.00286	0.321	ERG11(4)|HMG1(4)
5	GO:0001403	INVASIVE GROWTH IN RESPONSE TO GLUCOSE LIMITATION	14	17	3	17.6	21.4	22.88	0.000233	0.0461	RIM21(4)|RIM8(4)|SPT3(4)
5	GO:0000413	PROTEIN PEPTIDYL-PROLYL ISOMERIZATION	4	17	2	11.8	50	53.38	0.00049	0.0688	FPR1(4)|RRD1(4)
6	GO:0090502	RNA PHOSPHODIESTER BOND HYDROLYSIS, ENDONUCLEOLYTIC	15	6	4	66.7	26.7	80.67	4.5e-08	1.68e-05	POP1(4)|POP4(4)|POP7(4)|RPP1(4)
6	GO:0090501	RNA PHOSPHODIESTER BOND HYDROLYSIS	11	6	2	33.3	18.2	55	0.000495	0.0925	POP4(4)|POP7(4)
6	GO:0034965	INTRONIC BOX C/D SNORNA PROCESSING	7	6	4	66.7	57.1	172.86	1.16e-09	6.52e-07	POP1(4)|POP4(4)|POP7(4)|RPP1(4)
6	GO:0008033	TRNA PROCESSING	46	6	4	66.7	8.7	26.3	5.23e-06	0.00147	POP1(4)|POP4(4)|POP7(4)|RPP1(4)
6	GO:0006364	RRNA PROCESSING	73	6	4	66.7	5.5	16.58	3.41e-05	0.00764	POP1(4)|POP4(4)|POP7(4)|RPP1(4)
6	GO:0000294	NUCLEAR-TRANSCRIBED MRNA CATABOLIC PROCESS, ENDONUCLEOLYTIC CLEAVAGE-DEPENDENT DECAY	6	6	4	66.7	66.7	201.67	4.98e-10	5.59e-07	POP1(4)|POP4(4)|POP7(4)|RPP1(4)
7	NA	NUCLEOTIDE-EXCISION REPAIR INVOLVED IN INTERSTRAND CROSS-LINK REPAIR	2	9	2	22.2	100	201.67	2.19e-05	0.00409	RAD1(4)|RAD14(4)
7	NA	NUCLEOTIDE-EXCISION REPAIR, DNA INCISION, 5'-TO LESION	2	9	2	22.2	100	201.67	2.19e-05	0.00409	RAD1(4)|RAD10(4)
7	GO:0000736	DOUBLE-STRAND BREAK REPAIR VIA SINGLE-STRAND ANNEALING, REMOVAL OF NONHOMOLOGOUS ENDS	3	9	2	22.2	66.7	134.44	6.54e-05	0.00734	RAD1(4)|RAD10(4)
7	GO:0042275	ERROR-FREE POSTREPLICATION DNA REPAIR	3	9	2	22.2	66.7	134.44	6.54e-05	0.00734	RAD18(4)|RAD5(4)
7	GO:0000735	REMOVAL OF NONHOMOLOGOUS ENDS	3	9	2	22.2	66.7	134.44	6.54e-05	0.00734	RAD1(4)|RAD10(4)
7	GO:0070987	ERROR-FREE TRANSLESION SYNTHESIS	7	9	2	22.2	28.6	57.62	0.000453	0.0339	RAD18(4)|RAD5(4)
7	GO:0070914	UV-DAMAGE EXCISION REPAIR	4	9	2	22.2	50	100.83	0.000131	0.0113	RAD10(4)|RAD14(4)
7	GO:0042276	ERROR-PRONE TRANSLESION SYNTHESIS	6	9	2	22.2	33.3	67.22	0.000325	0.026	RAD18(4)|RAD5(4)
7	GO:0032508	DNA DUPLEX UNWINDING	20	9	2	22.2	10	20.17	0.00397	0.247	RAD18(4)|RAD5(4)
7	GO:0010994	FREE UBIQUITIN CHAIN POLYMERIZATION	3	9	2	22.2	66.7	134.44	6.54e-05	0.00734	MMS2(4)|RAD5(4)
7	GO:0006974	CELLULAR RESPONSE TO DNA DAMAGE STIMULUS	95	9	8	88.9	8.4	16.98	3.64e-10	2.04e-07	RAD1(4)|RAD10(4)|RAD14(4)|RAD18(4)|RAD2(4)|RAD23(4)|RAD4(4)|RAD5(4)
7	GO:0006312	MITOTIC RECOMBINATION	8	9	2	22.2	25	50.42	0.000603	0.0423	RAD1(4)|RAD10(4)
7	GO:0006301	POSTREPLICATION REPAIR	9	9	3	33.3	33.3	67.22	6.99e-06	0.00196	MMS2(4)|RAD18(4)|RAD5(4)
7	GO:0006289	NUCLEOTIDE-EXCISION REPAIR	15	9	4	44.4	26.7	53.78	3.72e-07	0.000139	RAD14(4)|RAD2(4)|RAD23(4)|RAD4(4)
7	GO:0006281	DNA REPAIR	91	9	8	88.9	8.8	17.73	2.55e-10	2.04e-07	RAD1(4)|RAD10(4)|RAD14(4)|RAD18(4)|RAD2(4)|RAD23(4)|RAD4(4)|RAD5(4)
7	GO:0006277	DNA AMPLIFICATION	4	9	2	22.2	50	100.83	0.000131	0.0113	RAD1(4)|RAD10(4)
7	GO:0000710	MEIOTIC MISMATCH REPAIR	4	9	2	22.2	50	100.83	0.000131	0.0113	RAD1(4)|RAD10(4)
7	GO:0000209	PROTEIN POLYUBIQUITINATION	15	9	2	22.2	13.3	26.89	0.00222	0.147	MMS2(4)|RAD5(4)
8	GO:0060237	REGULATION OF FUNGAL-TYPE CELL WALL ORGANIZATION	12	19	2	10.5	16.7	15.92	0.00644	0.361	BCK1(4)|SLT2(4)
8	GO:0036498	IRE1-MEDIATED UNFOLDED PROTEIN RESPONSE	3	19	2	10.5	66.7	63.68	0.00031	0.0579	IRE1(4)|SLT2(4)
8	GO:0035556	INTRACELLULAR SIGNAL TRANSDUCTION	27	19	3	15.8	11.1	10.61	0.00243	0.227	BCK1(4)|PTK2(4)|SLT2(4)
8	GO:0034976	RESPONSE TO ENDOPLASMIC RETICULUM STRESS	8	19	3	15.8	37.5	35.82	5.28e-05	0.0197	HAC1(4)|IRE1(4)|SLT2(4)
8	GO:0031505	FUNGAL-TYPE CELL WALL ORGANIZATION	31	19	3	15.8	9.7	9.24	0.00364	0.272	ACK1(4)|CNB1(4)|IRE1(4)
8	GO:0030968	ENDOPLASMIC RETICULUM UNFOLDED PROTEIN RESPONSE	7	19	4	21.1	57.1	54.59	2.95e-07	0.000331	BCK1(4)|HAC1(4)|IRE1(4)|SLT2(4)
8	GO:0030242	AUTOPHAGY OF PEROXISOME	12	19	2	10.5	16.7	15.92	0.00644	0.361	BCK1(4)|SLT2(4)
8	GO:0016310	PHOSPHORYLATION	69	19	4	21.1	5.8	5.54	0.00482	0.318	BCK1(4)|IRE1(4)|PTK2(4)|SLT2(4)
8	GO:0016192	VESICLE-MEDIATED TRANSPORT	66	19	4	21.1	6.1	5.79	0.0041	0.287	COP1(4)|RET2(4)|SEC21(4)|SEC26(4)
8	GO:0010447	RESPONSE TO ACIDIC PH	4	19	2	10.5	50	47.76	0.000615	0.0863	BCK1(4)|SLT2(4)
8	GO:0008298	INTRACELLULAR MRNA LOCALIZATION	9	19	2	10.5	22.2	21.23	0.00358	0.272	COP1(4)|SEC26(4)
8	GO:0006986	RESPONSE TO UNFOLDED PROTEIN	11	19	2	10.5	18.2	17.37	0.0054	0.337	HAC1(4)|IRE1(4)
8	GO:0006891	INTRA-GOLGI VESICLE-MEDIATED TRANSPORT	13	19	4	21.1	30.8	29.39	5.79e-06	0.00325	COG8(4)|COP1(4)|SEC21(4)|SEC26(4)
8	GO:0006890	RETROGRADE VESICLE-MEDIATED TRANSPORT, GOLGI TO ER	23	19	3	15.8	13	12.46	0.00151	0.176	COP1(4)|RET2(4)|SEC21(4)
8	GO:0006888	ER TO GOLGI VESICLE-MEDIATED TRANSPORT	29	19	4	21.1	13.8	13.18	0.000173	0.0485	COP1(4)|RET2(4)|SEC21(4)|SEC26(4)
8	GO:0006873	CELLULAR ION HOMEOSTASIS	4	19	2	10.5	50	47.76	0.000615	0.0863	CNB1(4)|PTK2(4)
8	GO:0006812	CATION TRANSPORT	8	19	2	10.5	25	23.88	0.0028	0.242	NHX1(4)|SPF1(4)
8	GO:0006468	PROTEIN PHOSPHORYLATION	51	19	4	21.1	7.8	7.49	0.00157	0.176	BCK1(4)|IRE1(4)|PTK2(4)|SLT2(4)
8	GO:0001300	CHRONOLOGICAL CELL AGING	3	19	2	10.5	66.7	63.68	0.00031	0.0579	HAC1(4)|IRE1(4)
8	GO:0000196	CELL WALL INTEGRITY MAPK CASCADE	7	19	2	10.5	28.6	27.29	0.00211	0.216	BCK1(4)|SLT2(4)
9	GO:0043486	HISTONE EXCHANGE	12	20	5	25	41.7	37.81	7.17e-08	4.02e-05	ARP6(4)|SWC3(4)|SWC5(4)|SWR1(4)|VPS71(4)
9	GO:0007023	POST-CHAPERONIN TUBULIN FOLDING PATHWAY	5	20	2	10	40	36.3	0.00113	0.181	CIN2(4)|PAC2(4)
9	GO:0007021	TUBULIN COMPLEX ASSEMBLY	7	20	3	15	42.9	38.89	3.9e-05	0.0109	CIN2(4)|CIN4(4)|PAC2(4)
9	GO:0006457	PROTEIN FOLDING	34	20	8	40	23.5	21.35	6.81e-10	7.64e-07	CCT2(4)|CCT3(4)|CCT4(4)|CCT5(4)|CIN2(4)|CIN4(4)|PAC2(4)|TCP1(4)
9	GO:0006338	CHROMATIN REMODELING	31	20	5	25	16.1	14.64	1.35e-05	0.00504	ARP6(4)|SWC3(4)|SWC5(4)|SWR1(4)|VPS71(4)
9	GO:0006325	CHROMATIN ORGANIZATION	65	20	5	25	7.7	6.98	0.000516	0.116	ARP6(4)|SWC3(4)|SWC5(4)|SWR1(4)|VPS71(4)
9	GO:0000289	NUCLEAR-TRANSCRIBED MRNA POLY(A) TAIL SHORTENING	5	20	2	10	40	36.3	0.00113	0.181	PAN2(4)|PAN3(4)

## Sheet: README
	title:
Sheets:	gene clusters
	list of UBC and NIBR gene clusters and the genes in the clusters
Sheets:	screens
	list of UBC and NIBR screens used for the comparison of the two datasets
	title:
Sheets:	UBC_cofitness_enrichments
	NIBR_cofitnesss_enrichments
	highlighted colors on each sheet represent overlapping GO terms between the two datasets in each of the 9 clusters
column names:	description
signature	name of signature
GOID	Gene Ontology ID
term	Gene Ontology term
nGenes	number of genes in Gene Ontology gene set
nQuery	number of genes in query set
overlapSet	number of genes in the query set that overlap with the gene set
querySetFraction	the fraction of the query set that overlaps with the term set
geneSetFraction	the fraction of the term set that overlaps with the query set
foldEnrichment	the fold enrichment of the query set fraction compared to the background rate (number of genes in the term vs number of genes in the universe)
P	P value estimating the significance with which the query set is enriched with the term genes
FDR	FDR value estimating the significance of enrichment
overlapGenes	overlapping genes between the GO term set and the query set and their fitness scores

## Sheet: gene clusters
UBC gene clusters	genes
DNA DSB repair, camptothecin:1	YTH1|LSM1|CDC31|RSC58|MUS81|MMS4|DML1|FPS1|RPN4|RAD55|RAD57|SUP45|RAD59|RHO1|LSM7|RSC9|RSC8|ACC1|SPC105|RAD54|RAD9|TIM12|SFH1|SAE2|SRS2|NGG1|ERG2
TOR signaling; rapamycin:2	GTR1|GTR2|THR4|KOG1|TOR2|TOR1|BRL1|SLM4|IKI3|MEH1|CDC20|NCS2|KTI12|NCS6|VPS29|AVL9|GLC7|VPS27|VAM6|VPS35|SER2|SHE4|VAM7|MOD5|TIM54|RTG2|RPL34B|PEP7|ELP4|EPL1|ELP2|UBA4|DID2|LDB19|ELP6|VPS41
folic acid biosynthesis; methotrexate:3	FOL2|YBT1|CDC21|APM3|DFR1|APS3|APL6|APL5
exosome; 5-fluorouracil:4	RRP15|RRP42|SKI6|DIS3|MTR3|RRP45|EBP2|NOP4
sterol biosynthesis; fluconazole:5	HMG1|RIM9|ERG11|YGR122W|FPR1|RIM13|UTR1|SNF7|PKC1|RIM21|RIM101|SPT3|PPM1|RRD1|RIM8|DFG16|RCY1
mRNA catabolism; 6-azauridine:6	POP1|RPP1|POP4|POP7|GCD2|CAJ1
DNA NER repair, mechlorethamine:7	RAD14|RAD10|RAD1|RAD2|RAD4|RAD5|RAD23|MMS2|RAD18
unfolded protein response; tunicamycin:8	ALG7|FYV8|SEC21|IRE1|HAC1|CNB1|SEC26|GFA1|RET2|IRC21|NHX1|SPF1|BCK1|ENV9|COP1|SLT2|COG8|PTK2|ACK1
tubulin complex assembly, nocodazole:9	PAC2|PAN2|SNQ2|CCT3|TUB3|VPS71|PAN3|TCP1|SWC5|CCT5|ARP6|CIN2|CCT2|SWC3|SWR1|PDR1|CCT4|CIN4|REG1|NCL1
NIBR gene clusters	genes
DNA DSB repair, camptothecin:9	RAD54|MUS81|RAD55|SAE2|RAD59|MMS4|RAD57|SRS2|CSM3|RAD17|RPL26B|PPH3|DDC1|RTT101|RAD52|XRS2|RAD50|RAD24|MMS1|SHU2
TOR signaling; rapamycin:8	TOR1|TOR2|KOG1|CKA2|APL5|HUR1|MAK10|VAM6|APS3|YPP1|APL6|MCM2|ARF1|PHO80|LSM4|SEM1|ERG5|APM3|LST8|YPT7|DST1|YNL190W|COG3|SCS2|VPS41|SEC4|GPI14|APL2|ASA1|APM1|OSH3|VAM7|CYB5|VAM3|RPL34B|CDC20
folic acid biosynthesis; methotrexate:3	YBT1|FOL2|FOL1|DFR1
exosome; 5-fluorouracil:6	MAK5|TRM10|MAS2|RRP15|TAN1
sterol biosynthesis; fluconazole:4	ERG11|NCP1|UPC2|TVP18|DAP1|MIL1|LAA1|GCS1|HMG1|HXT12|PSD2|TAF12|PDR16|PDR17|APS1|ELA1
mRNA catabolism; 6-azauridine:2	AMD1|POP1|HAM1|POP4
DNA NER repair, mechlorethamine:10	RAD4|RAD1|PSO2|RAD14|RAD2|RAD5|RAD10|RAD18|MMS2|MPH1|RAD23|REV3|REV1|WSS1|CSM2
unfolded protein response; tunicamycin:5	ALG7|FYV8|IRE1|HAC1|SEC21|GFA1|SPF1|CNB1|ACK1|COP1|IPK1|NHX1|SLT2|SEC26|RET2|IRC21|VPS3|SRC1|GLC7|DID2|ENV9|BCK1|RER2
tubulin complex assembly, nocodazole:7	PAC2|CIN2|SNQ2|PAN2|PAN3|TUB3|CCT5|CIN4|TCP1|CCT4|SWC3|CCT2|ARP6|VPS71|SWC5|SWR1|RBL2|BIK1|CCT3|PFD1|YRR1|GIM5|GRE3|SPT2

## Sheet: screens
UBC
UBC_mechlorethamine:29.7uM
UBC_4-NQO:44.4nM
UBC_mitomycin C:100uM
UBC_nsc-207895:1.3uM
UBC_camptothecin:39.6uM
UBC_camptothecin:39.6uM
UBC_myclobutanil:7.7uM
UBC_fluconazole:20uM
UBC_atorvastatin:78.7uM
UBC_nocodazole:6uM
UBC_benomyl:22.9uM
UBC_5-fluorocytosine:377nM
UBC_5-fluorouracil:457uM
UBC_tunicamycin:25nM
UBC_tunicamycin:200.5nM
UBC_methotrexate:289.6uM
UBC_methotrexate:400uM
UBC_rapamycin:1nM
UBC_rapamycin:4nM
UBC_6-azauridine:81.6uM
UBC_amphotericin b:148nM
UBC_mycophenolic:18.9uM
NIBR
NIBR_mechlorethamine:95uM
NIBR_1043|A:3.8uM
NIBR_1043|B:3.8uM
NIBR_3059:200uM
NIBR_camptothecin:200uM
NIBR_5635:75uM
NIBR_6-azauracil:200uM
NIBR_6-azauridine|A:200uM
NIBR_6-azauridine|B:200uM
NIBR_fluconazole:60uM
NIBR_cyproconazole:280nM
NIBR_clotrimazole:471nM
NIBR_tunicamycin:150nM
UBC_tunicamycin:200.5nM
NIBR_methotrexate|D:200uM
NIBR_methotrexate|F:200uM
NIBR_5-fluorouracil:6.9uM
NIBR_flucytosine:8uM
NIBR_nocodazole:10uM
NIBR_nocodazole:8uM
NIBR_rapamycin:1nM
NIBR_rapamycin:800pM

## Sheet: UBC_cofitness_enrichments
cluster	GOID	term	nGenes	nQuery	overlapSet	querySetFraction	geneSetFraction	foldEnrichment	P	FDR	overlapGenes
1	GO:0006281	DNA REPAIR	91	27	10	37	11	7.39	2.56e-07	0.000132	MMS4(4)|MUS81(4)|RAD54(4)|RAD55(4)|RAD57(4)|RAD59(4)|RAD9(4)|SAE2(4)|SFH1(4)|SRS2(4)
1	GO:0006974	CELLULAR RESPONSE TO DNA DAMAGE STIMULUS	95	27	9	33.3	9.5	6.37	4.33e-06	0.00112	MMS4(4)|MUS81(4)|RAD54(4)|RAD55(4)|RAD57(4)|RAD59(4)|RAD9(4)|SAE2(4)|SRS2(4)
1	GO:0030491	HETERODUPLEX FORMATION	4	27	3	11.1	75	50.42	1.16e-05	0.00201	RAD54(4)|RAD55(4)|RAD57(4)
1	GO:0006337	NUCLEOSOME DISASSEMBLY	12	27	4	14.8	33.3	22.41	1.78e-05	0.0023	RSC58(4)|RSC8(4)|RSC9(4)|SFH1(4)
1	GO:0007131	RECIPROCAL MEIOTIC RECOMBINATION	13	27	4	14.8	30.8	20.68	2.54e-05	0.00263	MMS4(4)|MUS81(4)|RAD54(4)|RAD55(4)
1	GO:0031573	INTRA-S DNA DAMAGE CHECKPOINT	7	27	3	11.1	42.9	28.81	9.89e-05	0.00852	MMS4(4)|MUS81(4)|RAD9(4)
1	GO:0000722	TELOMERE MAINTENANCE VIA RECOMBINATION	10	27	3	11.1	30	20.17	0.000329	0.0243	RAD54(4)|RAD57(4)|RAD59(4)
1	GO:0006368	TRANSCRIPTION ELONGATION FROM RNA POLYMERASE II PROMOTER	26	27	4	14.8	15.4	10.34	0.000465	0.0301	RSC58(4)|RSC8(4)|RSC9(4)|SFH1(4)
1	GO:0051321	MEIOTIC CELL CYCLE	39	27	4	14.8	10.3	6.89	0.00224	0.0891	MMS4(4)|MUS81(4)|RAD57(4)|SAE2(4)
1	GO:0006325	CHROMATIN ORGANIZATION	65	27	5	18.5	7.7	5.17	0.00221	0.0891	NGG1(4)|RSC58(4)|RSC8(4)|RSC9(4)|SFH1(4)
1	GO:0006302	DOUBLE-STRAND BREAK REPAIR	17	27	3	11.1	17.6	11.86	0.00174	0.0891	MMS4(4)|RAD9(4)|SFH1(4)
1	GO:0006265	DNA TOPOLOGICAL CHANGE	5	27	2	7.4	40	26.89	0.00207	0.0891	MMS4(4)|MUS81(4)
1	GO:0000712	RESOLUTION OF MEIOTIC RECOMBINATION INTERMEDIATES	5	27	2	7.4	40	26.89	0.00207	0.0891	MMS4(4)|MUS81(4)
1	GO:0006310	DNA RECOMBINATION	21	27	3	11.1	14.3	9.6	0.00327	0.113	MMS4(4)|MUS81(4)|RAD59(4)
1	GO:0000730	DNA RECOMBINASE ASSEMBLY	6	27	2	7.4	33.3	22.41	0.00308	0.113	RAD55(4)|RAD57(4)
1	GO:0000956	NUCLEAR-TRANSCRIBED MRNA CATABOLIC PROCESS	7	27	2	7.4	28.6	19.21	0.00428	0.138	LSM1(4)|LSM7(4)
1	GO:0006312	MITOTIC RECOMBINATION	8	27	2	7.4	25	16.81	0.00565	0.172	RAD57(4)|RAD59(4)
2	GO:0002098	TRNA WOBBLE URIDINE MODIFICATION	17	36	8	22.2	47.1	23.73	2.26e-10	1.17e-07	ELP2(4)|ELP4(4)|ELP6(4)|IKI3(4)|KTI12(4)|NCS2(4)|NCS6(4)|UBA4(4)
2	GO:0032447	PROTEIN URMYLATION	7	36	5	13.9	71.4	36.01	4.71e-08	1.22e-05	ELP2(4)|ELP6(4)|NCS2(4)|NCS6(4)|UBA4(4)
2	GO:0071230	CELLULAR RESPONSE TO AMINO ACID STIMULUS	4	36	4	11.1	100	50.42	1.31e-07	2.25e-05	GTR1(4)|GTR2(4)|KOG1(4)|MEH1(4)
2	GO:0015031	PROTEIN TRANSPORT	164	36	14	38.9	8.5	4.3	9.18e-07	0.000119	BRL1(4)|DID2(4)|ELP2(4)|GTR1(4)|GTR2(4)|IKI3(4)|LDB19(4)|MEH1(4)|SLM4(4)|TIM54(4)|VAM6(4)|VPS29(4)|VPS35(4)|VPS41(4)
2	GO:0016237	LYSOSOMAL MICROAUTOPHAGY	6	36	4	11.1	66.7	33.61	1.91e-06	0.000164	GTR2(4)|MEH1(4)|SLM4(4)|VPS27(4)
2	GO:0008033	TRNA PROCESSING	46	36	8	22.2	17.4	8.77	1.62e-06	0.000164	ELP2(4)|ELP4(4)|ELP6(4)|IKI3(4)|MOD5(4)|NCS2(4)|NCS6(4)|UBA4(4)
2	GO:0010507	NEGATIVE REGULATION OF AUTOPHAGY	8	36	4	11.1	50	25.21	8.64e-06	0.000638	GTR1(4)|GTR2(4)|TOR1(4)|TOR2(4)
2	GO:0034227	TRNA THIO-MODIFICATION	4	36	3	8.3	75	37.81	2.83e-05	0.00163	NCS2(4)|NCS6(4)|UBA4(4)
2	GO:0010506	REGULATION OF AUTOPHAGY	4	36	3	8.3	75	37.81	2.83e-05	0.00163	GTR1(4)|GTR2(4)|KOG1(4)
2	GO:1904263	POSITIVE REGULATION OF TORC1 SIGNALING	6	36	3	8.3	50	25.21	0.000138	0.00593	GTR1(4)|GTR2(4)|VAM6(4)
2	GO:0009267	CELLULAR RESPONSE TO STARVATION	6	36	3	8.3	50	25.21	0.000138	0.00593	GTR1(4)|GTR2(4)|KOG1(4)
2	GO:0002143	TRNA WOBBLE POSITION URIDINE THIOLATION	6	36	3	8.3	50	25.21	0.000138	0.00593	NCS2(4)|NCS6(4)|UBA4(4)
2	GO:0006886	INTRACELLULAR PROTEIN TRANSPORT	49	36	6	16.7	12.2	6.17	0.000298	0.0119	VAM6(4)|VAM7(4)|VPS27(4)|VPS29(4)|VPS35(4)|VPS41(4)
2	GO:0031929	TOR SIGNALING	9	36	3	8.3	33.3	16.81	0.000555	0.0205	KOG1(4)|TOR1(4)|TOR2(4)
2	GO:0006357	REGULATION OF TRANSCRIPTION BY RNA POLYMERASE II	84	36	7	19.4	8.3	4.2	0.00099	0.0341	ELP2(4)|ELP4(4)|ELP6(4)|EPL1(4)|IKI3(4)|KTI12(4)|RTG2(4)
2	GO:0042144	VACUOLE FUSION, NON-AUTOPHAGIC	13	36	3	8.3	23.1	11.63	0.00179	0.0578	VAM6(4)|VAM7(4)|VPS41(4)
2	GO:0099022	VESICLE TETHERING	4	36	2	5.6	50	25.21	0.00224	0.0643	VAM6(4)|VPS41(4)
2	GO:0035542	REGULATION OF SNARE COMPLEX ASSEMBLY	4	36	2	5.6	50	25.21	0.00224	0.0643	VAM6(4)|VPS41(4)
2	GO:0001558	REGULATION OF CELL GROWTH	5	36	2	5.6	40	20.17	0.00369	0.1	KOG1(4)|TOR1(4)
2	GO:0034727	PIECEMEAL MICROAUTOPHAGY OF THE NUCLEUS	17	36	3	8.3	17.6	8.9	0.00403	0.104	VAM6(4)|VAM7(4)|VPS41(4)
2	GO:0031930	MITOCHONDRIA-NUCLEUS SIGNALING PATHWAY	6	36	2	5.6	33.3	16.81	0.00546	0.134	RTG2(4)|TOR1(4)
2	GO:0007049	CELL CYCLE	87	36	6	16.7	6.9	3.48	0.00622	0.146	CDC20(4)|EPL1(4)|GLC7(4)|LDB19(4)|TOR1(4)|TOR2(4)
2	GO:0061587	TRANSFER RNA GENE-MEDIATED SILENCING	7	36	2	5.6	28.6	14.4	0.00755	0.17	GLC7(4)|MOD5(4)
3	GO:0006896	GOLGI TO VACUOLE TRANSPORT	16	8	4	50	25	56.72	2.77e-07	0.000143	APL5(4)|APL6(4)|APM3(4)|APS3(4)
3	GO:0006623	PROTEIN TARGETING TO VACUOLE	32	8	4	50	12.5	28.36	5.31e-06	0.00137	APL5(4)|APL6(4)|APM3(4)|APS3(4)
3	GO:0006886	INTRACELLULAR PROTEIN TRANSPORT	49	8	4	50	8.2	18.52	3.04e-05	0.00523	APL5(4)|APL6(4)|APM3(4)|APS3(4)
3	GO:0046654	TETRAHYDROFOLATE BIOSYNTHETIC PROCESS	4	8	2	25	50	113.44	0.000102	0.0105	DFR1(4)|FOL2(4)
3	GO:0016192	VESICLE-MEDIATED TRANSPORT	66	8	4	50	6.1	13.75	0.0001	0.0105	APL5(4)|APL6(4)|APM3(4)|APS3(4)
4	GO:0006364	RRNA PROCESSING	73	8	8	100	11	24.86	4.67e-12	2.42e-09	DIS3(4)|EBP2(4)|MTR3(4)|NOP4(4)|RRP15(4)|RRP42(4)|RRP45(4)|SKI6(4)
4	GO:0016075	RRNA CATABOLIC PROCESS	8	8	5	62.5	62.5	141.8	1.91e-11	4.95e-09	DIS3(4)|MTR3(4)|RRP42(4)|RRP45(4)|SKI6(4)
4	GO:0071028	NUCLEAR MRNA SURVEILLANCE	10	8	5	62.5	50	113.44	8.59e-11	1.11e-08	DIS3(4)|MTR3(4)|RRP42(4)|RRP45(4)|SKI6(4)
4	GO:0000467	EXONUCLEOLYTIC TRIMMING TO GENERATE MATURE 3'-END OF 5.8S RRNA FROM TRICISTRONIC RRNA TRANSCRIPT (SSU-RRNA, 5.8S RRNA, LSU-RRNA)	10	8	5	62.5	50	113.44	8.59e-11	1.11e-08	DIS3(4)|MTR3(4)|RRP42(4)|RRP45(4)|SKI6(4)
4	GO:0071051	POLYADENYLATION-DEPENDENT SNORNA 3'-END PROCESSING	11	8	5	62.5	45.5	103.12	1.57e-10	1.16e-08	DIS3(4)|MTR3(4)|RRP42(4)|RRP45(4)|SKI6(4)
4	GO:0070651	NONFUNCTIONAL RRNA DECAY	11	8	5	62.5	45.5	103.12	1.57e-10	1.16e-08	DIS3(4)|MTR3(4)|RRP42(4)|RRP45(4)|SKI6(4)
4	GO:0070478	NUCLEAR-TRANSCRIBED MRNA CATABOLIC PROCESS, 3'-5' EXONUCLEOLYTIC NONSENSE-MEDIATED DECAY	11	8	5	62.5	45.5	103.12	1.57e-10	1.16e-08	DIS3(4)|MTR3(4)|RRP42(4)|RRP45(4)|SKI6(4)
4	GO:0071042	NUCLEAR POLYADENYLATION-DEPENDENT MRNA CATABOLIC PROCESS	12	8	5	62.5	41.7	94.53	2.69e-10	1.74e-08	DIS3(4)|MTR3(4)|RRP42(4)|RRP45(4)|SKI6(4)
4	GO:0071038	NUCLEAR POLYADENYLATION-DEPENDENT TRNA CATABOLIC PROCESS	13	8	5	62.5	38.5	87.26	4.37e-10	2.51e-08	DIS3(4)|MTR3(4)|RRP42(4)|RRP45(4)|SKI6(4)
4	GO:0070481	NUCLEAR-TRANSCRIBED MRNA CATABOLIC PROCESS, NON-STOP DECAY	15	8	5	62.5	33.3	75.62	1.02e-09	5.25e-08	DIS3(4)|MTR3(4)|RRP42(4)|RRP45(4)|SKI6(4)
4	GO:0034475	U4 SNRNA 3'-END PROCESSING	9	8	4	50	44.4	100.83	1.94e-08	9.12e-07	MTR3(4)|RRP42(4)|RRP45(4)|SKI6(4)
4	GO:0034427	NUCLEAR-TRANSCRIBED MRNA CATABOLIC PROCESS, EXONUCLEOLYTIC, 3'-5'	10	8	4	50	40	90.75	3.23e-08	1.39e-06	MTR3(4)|RRP42(4)|RRP45(4)|SKI6(4)
4	GO:0071035	NUCLEAR POLYADENYLATION-DEPENDENT RRNA CATABOLIC PROCESS	14	8	4	50	28.6	64.82	1.53e-07	6.07e-06	DIS3(4)|MTR3(4)|RRP42(4)|RRP45(4)
4	GO:0034473	U1 SNRNA 3'-END PROCESSING	4	8	3	37.5	75	170.16	2.25e-07	8.3e-06	RRP42(4)|RRP45(4)|SKI6(4)
4	GO:0034476	U5 SNRNA 3'-END PROCESSING	5	8	3	37.5	60	136.12	5.61e-07	1.93e-05	RRP42(4)|RRP45(4)|SKI6(4)
4	GO:0071039	NUCLEAR POLYADENYLATION-DEPENDENT CUT CATABOLIC PROCESS	6	8	3	37.5	50	113.44	1.12e-06	3.62e-05	DIS3(4)|MTR3(4)|SKI6(4)
4	GO:0043928	EXONUCLEOLYTIC CATABOLISM OF DEADENYLATED MRNA	5	8	2	25	40	90.75	0.000169	0.00485	RRP42(4)|RRP45(4)
4	GO:0043628	NCRNA 3'-END PROCESSING	5	8	2	25	40	90.75	0.000169	0.00485	DIS3(4)|RRP42(4)
4	GO:0000463	MATURATION OF LSU-RRNA FROM TRICISTRONIC RRNA TRANSCRIPT (SSU-RRNA, 5.8S RRNA, LSU-RRNA)	15	8	2	25	13.3	30.25	0.00174	0.0472	NOP4(4)|RRP15(4)
4	GO:0042254	RIBOSOME BIOGENESIS	66	8	3	37.5	4.5	10.31	0.00226	0.0584	EBP2(4)|NOP4(4)|RRP15(4)
4	GO:0042273	RIBOSOMAL LARGE SUBUNIT BIOGENESIS	21	8	2	25	9.5	21.61	0.00342	0.0843	EBP2(4)|NOP4(4)
5	GO:0016485	PROTEIN PROCESSING	5	17	3	17.6	60	64.06	6.76e-06	0.00349	DFG16(4)|RIM13(4)|RIM8(4)
5	GO:0009272	FUNGAL-TYPE CELL WALL BIOGENESIS	9	17	3	17.6	33.3	35.59	5.54e-05	0.0143	PKC1(4)|RIM101(4)|RIM21(4)
5	GO:0030437	ASCOSPORE FORMATION	15	17	3	17.6	20	21.35	0.00029	0.0375	RIM101(4)|RIM21(4)|RIM9(4)
5	GO:0001403	INVASIVE GROWTH IN RESPONSE TO GLUCOSE LIMITATION	14	17	3	17.6	21.4	22.88	0.000233	0.0375	RIM21(4)|RIM8(4)|SPT3(4)
5	GO:0000413	PROTEIN PEPTIDYL-PROLYL ISOMERIZATION	4	17	2	11.8	50	53.38	0.00049	0.0507	FPR1(4)|RRD1(4)
5	GO:0008202	STEROID METABOLIC PROCESS	8	17	2	11.8	25	26.69	0.00224	0.193	ERG11(4)|HMG1(4)
6	GO:0000294	NUCLEAR-TRANSCRIBED MRNA CATABOLIC PROCESS, ENDONUCLEOLYTIC CLEAVAGE-DEPENDENT DECAY	6	6	4	66.7	66.7	201.67	4.98e-10	2.58e-07	POP1(4)|POP4(4)|POP7(4)|RPP1(4)
6	GO:0034965	INTRONIC BOX C/D SNORNA PROCESSING	7	6	4	66.7	57.1	172.86	1.16e-09	3e-07	POP1(4)|POP4(4)|POP7(4)|RPP1(4)
6	GO:0090502	RNA PHOSPHODIESTER BOND HYDROLYSIS, ENDONUCLEOLYTIC	15	6	4	66.7	26.7	80.67	4.5e-08	7.75e-06	POP1(4)|POP4(4)|POP7(4)|RPP1(4)
6	GO:0008033	TRNA PROCESSING	46	6	4	66.7	8.7	26.3	5.23e-06	0.000676	POP1(4)|POP4(4)|POP7(4)|RPP1(4)
6	GO:0006364	RRNA PROCESSING	73	6	4	66.7	5.5	16.58	3.41e-05	0.00352	POP1(4)|POP4(4)|POP7(4)|RPP1(4)
6	GO:0090501	RNA PHOSPHODIESTER BOND HYDROLYSIS	11	6	2	33.3	18.2	55	0.000495	0.0426	POP4(4)|POP7(4)
7	GO:0006974	CELLULAR RESPONSE TO DNA DAMAGE STIMULUS	95	9	8	88.9	8.4	16.98	3.64e-10	9.41e-08	RAD1(4)|RAD10(4)|RAD14(4)|RAD18(4)|RAD2(4)|RAD23(4)|RAD4(4)|RAD5(4)
7	GO:0006281	DNA REPAIR	91	9	8	88.9	8.8	17.73	2.55e-10	9.41e-08	RAD1(4)|RAD10(4)|RAD14(4)|RAD18(4)|RAD2(4)|RAD23(4)|RAD4(4)|RAD5(4)
7	GO:0006289	NUCLEOTIDE-EXCISION REPAIR	15	9	4	44.4	26.7	53.78	3.72e-07	6.42e-05	RAD14(4)|RAD2(4)|RAD23(4)|RAD4(4)
7	GO:0006301	POSTREPLICATION REPAIR	9	9	3	33.3	33.3	67.22	6.99e-06	0.000903	MMS2(4)|RAD18(4)|RAD5(4)
7	GO:0070914	UV-DAMAGE EXCISION REPAIR	4	9	2	22.2	50	100.83	0.000131	0.00964	RAD10(4)|RAD14(4)
7	GO:0006277	DNA AMPLIFICATION	4	9	2	22.2	50	100.83	0.000131	0.00964	RAD1(4)|RAD10(4)
7	GO:0000710	MEIOTIC MISMATCH REPAIR	4	9	2	22.2	50	100.83	0.000131	0.00964	RAD1(4)|RAD10(4)
7	GO:0042276	ERROR-PRONE TRANSLESION SYNTHESIS	6	9	2	22.2	33.3	67.22	0.000325	0.021	RAD18(4)|RAD5(4)
7	GO:0070987	ERROR-FREE TRANSLESION SYNTHESIS	7	9	2	22.2	28.6	57.62	0.000453	0.026	RAD18(4)|RAD5(4)
7	GO:0006312	MITOTIC RECOMBINATION	8	9	2	22.2	25	50.42	0.000603	0.0312	RAD1(4)|RAD10(4)
7	GO:0000209	PROTEIN POLYUBIQUITINATION	15	9	2	22.2	13.3	26.89	0.00222	0.104	MMS2(4)|RAD5(4)
7	GO:0032508	DNA DUPLEX UNWINDING	20	9	2	22.2	10	20.17	0.00397	0.171	RAD18(4)|RAD5(4)
8	GO:0030968	ENDOPLASMIC RETICULUM UNFOLDED PROTEIN RESPONSE	7	19	4	21.1	57.1	54.59	2.95e-07	0.000153	BCK1(4)|HAC1(4)|IRE1(4)|SLT2(4)
8	GO:0006891	INTRA-GOLGI VESICLE-MEDIATED TRANSPORT	13	19	4	21.1	30.8	29.39	5.79e-06	0.0015	COG8(4)|COP1(4)|SEC21(4)|SEC26(4)
8	GO:0034976	RESPONSE TO ENDOPLASMIC RETICULUM STRESS	8	19	3	15.8	37.5	35.82	5.28e-05	0.00909	HAC1(4)|IRE1(4)|SLT2(4)
8	GO:0006888	ENDOPLASMIC RETICULUM TO GOLGI VESICLE-MEDIATED TRANSPORT	29	19	4	21.1	13.8	13.18	0.000173	0.0224	COP1(4)|RET2(4)|SEC21(4)|SEC26(4)
8	GO:0010447	RESPONSE TO ACIDIC PH	4	19	2	10.5	50	47.76	0.000615	0.053	BCK1(4)|SLT2(4)
8	GO:0006873	CELLULAR ION HOMEOSTASIS	4	19	2	10.5	50	47.76	0.000615	0.053	CNB1(4)|PTK2(4)
8	GO:0006890	RETROGRADE VESICLE-MEDIATED TRANSPORT, GOLGI TO ENDOPLASMIC RETICULUM"	23	19	3	15.8	13	12.46	0.00151	0.101	COP1(4)|RET2(4)|SEC21(4)
8	GO:0006468	PROTEIN PHOSPHORYLATION	51	19	4	21.1	7.8	7.49	0.00157	0.101	BCK1(4)|IRE1(4)|PTK2(4)|SLT2(4)
8	GO:0000196	CELL WALL INTEGRITY MAPK CASCADE	7	19	2	10.5	28.6	27.29	0.00211	0.121	BCK1(4)|SLT2(4)
8	GO:0035556	INTRACELLULAR SIGNAL TRANSDUCTION	27	19	3	15.8	11.1	10.61	0.00243	0.126	BCK1(4)|PTK2(4)|SLT2(4)
8	GO:0006812	CATION TRANSPORT	8	19	2	10.5	25	23.88	0.0028	0.132	NHX1(4)|SPF1(4)
8	GO:0031505	FUNGAL-TYPE CELL WALL ORGANIZATION	31	19	3	15.8	9.7	9.24	0.00364	0.145	ACK1(4)|CNB1(4)|IRE1(4)
8	GO:0008298	INTRACELLULAR MRNA LOCALIZATION	9	19	2	10.5	22.2	21.23	0.00358	0.145	COP1(4)|SEC26(4)
8	GO:0016192	VESICLE-MEDIATED TRANSPORT	66	19	4	21.1	6.1	5.79	0.0041	0.151	COP1(4)|RET2(4)|SEC21(4)|SEC26(4)
8	GO:0016310	PHOSPHORYLATION	69	19	4	21.1	5.8	5.54	0.00482	0.166	BCK1(4)|IRE1(4)|PTK2(4)|SLT2(4)
8	GO:0006986	RESPONSE TO UNFOLDED PROTEIN	11	19	2	10.5	18.2	17.37	0.0054	0.174	HAC1(4)|IRE1(4)
8	GO:0060237	REGULATION OF FUNGAL-TYPE CELL WALL ORGANIZATION	12	19	2	10.5	16.7	15.92	0.00644	0.185	BCK1(4)|SLT2(4)
8	GO:0030242	AUTOPHAGY OF PEROXISOME	12	19	2	10.5	16.7	15.92	0.00644	0.185	BCK1(4)|SLT2(4)
9	GO:0006457	PROTEIN FOLDING	34	20	8	40	23.5	21.35	6.81e-10	3.52e-07	CCT2(4)|CCT3(4)|CCT4(4)|CCT5(4)|CIN2(4)|CIN4(4)|PAC2(4)|TCP1(4)
9	GO:0043486	HISTONE EXCHANGE	12	20	5	25	41.7	37.81	7.17e-08	1.85e-05	ARP6(4)|SWC3(4)|SWC5(4)|SWR1(4)|VPS71(4)
9	GO:0006338	CHROMATIN REMODELING	31	20	5	25	16.1	14.64	1.35e-05	0.00232	ARP6(4)|SWC3(4)|SWC5(4)|SWR1(4)|VPS71(4)
9	GO:0007021	TUBULIN COMPLEX ASSEMBLY	7	20	3	15	42.9	38.89	3.9e-05	0.00504	CIN2(4)|CIN4(4)|PAC2(4)
9	GO:0006325	CHROMATIN ORGANIZATION	65	20	5	25	7.7	6.98	0.000516	0.0533	ARP6(4)|SWC3(4)|SWC5(4)|SWR1(4)|VPS71(4)
9	GO:0007023	POST-CHAPERONIN TUBULIN FOLDING PATHWAY	5	20	2	10	40	36.3	0.00113	0.0836	CIN2(4)|PAC2(4)
9	GO:0000289	NUCLEAR-TRANSCRIBED MRNA POLY(A) TAIL SHORTENING	5	20	2	10	40	36.3	0.00113	0.0836	PAN2(4)|PAN3(4)

## Sheet: NIBR_cofitnes_enrichments
cluster	GOID	term	nGenes	nQuery	overlapSet	querySetFraction	geneSetFraction	foldEnrichment	P	FDR	overlapGenes
1	GO:0006281	DNA REPAIR	94	20	18	90	19.1	14.15	9.7e-21	4.45e-18	CSM3(4)|DDC1(4)|MMS1(4)|MMS4(4)|MUS81(4)|RAD17(4)|RAD24(4)|RAD50(4)|RAD52(4)|RAD54(4)|RAD55(4)|RAD57(4)|RAD59(4)|RTT101(4)|SAE2(4)|SHU2(4)|SRS2(4)|XRS2(4)
1	GO:0006974	CELLULAR RESPONSE TO DNA DAMAGE STIMULUS	98	20	18	90	18.4	13.57	2.2e-20	5.06e-18	CSM3(4)|DDC1(4)|MMS1(4)|MMS4(4)|MUS81(4)|RAD17(4)|RAD24(4)|RAD50(4)|RAD52(4)|RAD54(4)|RAD55(4)|RAD57(4)|RAD59(4)|RTT101(4)|SAE2(4)|SHU2(4)|SRS2(4)|XRS2(4)
1	GO:0007131	RECIPROCAL MEIOTIC RECOMBINATION	11	20	6	30	54.5	40.31	1.2e-09	1.83e-07	MMS4(4)|MUS81(4)|RAD17(4)|RAD24(4)|RAD54(4)|RAD55(4)
1	GO:0051321	MEIOTIC CELL CYCLE	33	20	8	40	24.2	17.92	2.63e-09	3.02e-07	CSM3(4)|DDC1(4)|MMS4(4)|MUS81(4)|RAD50(4)|RAD57(4)|SAE2(4)|XRS2(4)
1	GO:0000722	TELOMERE MAINTENANCE VIA RECOMBINATION	13	20	5	25	38.5	28.42	3.19e-07	2.93e-05	RAD50(4)|RAD52(4)|RAD54(4)|RAD57(4)|RAD59(4)
1	GO:0090305	NUCLEIC ACID PHOSPHODIESTER BOND HYDROLYSIS	17	20	5	25	29.4	21.74	1.48e-06	0.000113	DDC1(4)|MMS4(4)|MUS81(4)|RAD17(4)|RAD50(4)
1	GO:0006310	DNA RECOMBINATION	18	20	5	25	27.8	20.53	2.04e-06	0.000134	MMS4(4)|MUS81(4)|RAD52(4)|RAD59(4)|SHU2(4)
1	GO:0000730	DNA RECOMBINASE ASSEMBLY	9	20	4	20	44.4	32.84	2.95e-06	0.000169	RAD52(4)|RAD55(4)|RAD57(4)|SHU2(4)
1	GO:0000725	RECOMBINATIONAL REPAIR	10	20	4	20	40	29.56	4.88e-06	0.000249	DDC1(4)|MMS1(4)|SHU2(4)|SRS2(4)
1	GO:0030491	HETERODUPLEX FORMATION	5	20	3	15	60	44.34	2.09e-05	0.000958	RAD54(4)|RAD55(4)|RAD57(4)
1	GO:0006312	MITOTIC RECOMBINATION	7	20	3	15	42.9	31.67	7.18e-05	0.00274	RAD52(4)|RAD57(4)|RAD59(4)
1	GO:0031297	REPLICATION FORK PROCESSING	7	20	3	15	42.9	31.67	7.18e-05	0.00274	MMS1(4)|MMS4(4)|RTT101(4)
1	GO:0031573	INTRA-S DNA DAMAGE CHECKPOINT	9	20	3	15	33.3	24.63	0.000169	0.00598	DDC1(4)|MMS4(4)|MUS81(4)
1	GO:0006303	DOUBLE-STRAND BREAK REPAIR VIA NONHOMOLOGOUS END JOINING	11	20	3	15	27.3	20.15	0.000327	0.0107	RAD50(4)|SRS2(4)|XRS2(4)
1	GO:0000077	DNA DAMAGE CHECKPOINT	14	20	3	15	21.4	15.84	0.000702	0.0215	DDC1(4)|RAD17(4)|RAD24(4)
1	GO:0006265	DNA TOPOLOGICAL CHANGE	4	20	2	10	50	36.95	0.00103	0.0262	MMS4(4)|MUS81(4)
1	GO:0097552	MITOCHONDRIAL DOUBLE-STRAND BREAK REPAIR VIA HOMOLOGOUS RECOMBINATION	4	20	2	10	50	36.95	0.00103	0.0262	RAD50(4)|XRS2(4)
1	GO:0010526	NEGATIVE REGULATION OF TRANSPOSITION, RNA-MEDIATED	4	20	2	10	50	36.95	0.00103	0.0262	MMS1(4)|RTT101(4)
1	GO:0000724	DOUBLE-STRAND BREAK REPAIR VIA HOMOLOGOUS RECOMBINATION	18	20	3	15	16.7	12.32	0.00152	0.0367	PPH3(4)|RAD52(4)|RAD59(4)
1	GO:0006277	DNA AMPLIFICATION	5	20	2	10	40	29.56	0.0017	0.039	RAD52(4)|RAD59(4)
1	GO:0000076	DNA REPLICATION CHECKPOINT	6	20	2	10	33.3	24.63	0.00253	0.0464	CSM3(4)|DDC1(4)
1	GO:0000733	DNA STRAND RENATURATION	6	20	2	10	33.3	24.63	0.00253	0.0464	RAD52(4)|RAD59(4)
1	GO:0035753	MAINTENANCE OF DNA TRINUCLEOTIDE REPEATS	6	20	2	10	33.3	24.63	0.00253	0.0464	RAD50(4)|XRS2(4)
1	GO:0000712	RESOLUTION OF MEIOTIC RECOMBINATION INTERMEDIATES	6	20	2	10	33.3	24.63	0.00253	0.0464	MMS4(4)|MUS81(4)
1	GO:0000723	TELOMERE MAINTENANCE	21	20	3	15	14.3	10.56	0.00242	0.0464	RAD50(4)|SAE2(4)|XRS2(4)
1	GO:0042138	MEIOTIC DNA DOUBLE-STRAND BREAK FORMATION	7	20	2	10	28.6	21.11	0.00351	0.062	SAE2(4)|XRS2(4)
1	GO:0070651	NONFUNCTIONAL RRNA DECAY	8	20	2	10	25	18.48	0.00464	0.0789	MMS1(4)|RTT101(4)
1	GO:0006284	BASE-EXCISION REPAIR	9	20	2	10	22.2	16.42	0.00592	0.097	RAD50(4)|XRS2(4)
1	GO:0000727	DOUBLE-STRAND BREAK REPAIR VIA BREAK-INDUCED REPLICATION	10	20	2	10	20	14.78	0.00734	0.116	MUS81(4)|RAD52(4)
2	GO:0006886	INTRACELLULAR PROTEIN TRANSPORT	51	36	12	33.3	23.5	9.66	5.03e-10	2.31e-07	APL2(4)|APL5(4)|APL6(4)|APM1(4)|APM3(4)|APS3(4)|ARF1(4)|COG3(4)|VAM3(4)|VAM6(4)|VAM7(4)|VPS41(4)
2	GO:0016192	VESICLE-MEDIATED TRANSPORT	53	36	11	30.6	20.8	8.52	1.32e-08	3.04e-06	APL2(4)|APL5(4)|APL6(4)|APM1(4)|APM3(4)|APS3(4)|ARF1(4)|VAM3(4)|VAM6(4)|VPS41(4)|YPT7(4)
2	GO:0006896	GOLGI TO VACUOLE TRANSPORT	18	36	7	19.4	38.9	15.97	7.28e-08	1.11e-05	APL2(4)|APL5(4)|APL6(4)|APM1(4)|APM3(4)|APS3(4)|VAM3(4)
2	GO:0016236	MACROAUTOPHAGY	20	36	7	19.4	35	14.37	1.71e-07	1.96e-05	ARF1(4)|COG3(4)|HUR1(4)|MAK10(4)|VAM7(4)|VPS41(4)|YPT7(4)
2	GO:0034727	PIECEMEAL MICROAUTOPHAGY OF THE NUCLEUS	15	36	6	16.7	40	16.42	5.8e-07	5.33e-05	OSH3(4)|VAM3(4)|VAM6(4)|VAM7(4)|VPS41(4)|YPT7(4)
2	GO:0042144	VACUOLE FUSION, NON-AUTOPHAGIC	13	36	5	13.9	38.5	15.79	7.21e-06	0.000552	PHO80(4)|VAM3(4)|VAM6(4)|VAM7(4)|VPS41(4)
2	GO:0031929	TOR SIGNALING	9	36	4	11.1	44.4	18.25	3.43e-05	0.00221	KOG1(4)|LST8(4)|TOR1(4)|TOR2(4)
2	GO:0015031	PROTEIN TRANSPORT	135	36	12	33.3	8.9	3.65	3.85e-05	0.00221	APL2(4)|APL5(4)|APL6(4)|APM1(4)|APM3(4)|APS3(4)|ARF1(4)|COG3(4)|SEC4(4)|VAM6(4)|VPS41(4)|YPT7(4)
2	GO:0006623	PROTEIN TARGETING TO VACUOLE	30	36	6	16.7	20	8.21	5.28e-05	0.00269	APL5(4)|APL6(4)|APM3(4)|APS3(4)|VPS41(4)|YPP1(4)
2	GO:0016242	NEGATIVE REGULATION OF MACROAUTOPHAGY	5	36	3	8.3	60	24.63	0.000129	0.00536	PHO80(4)|TOR1(4)|TOR2(4)
2	GO:0001558	REGULATION OF CELL GROWTH	5	36	3	8.3	60	24.63	0.000129	0.00536	KOG1(4)|LST8(4)|TOR1(4)
2	GO:0032258	CYTOPLASM TO VACUOLE TRANSPORT BY THE CVT PATHWAY	16	36	4	11.1	25	10.26	0.000439	0.0155	COG3(4)|VAM7(4)|VPS41(4)|YPT7(4)
2	GO:0032889	REGULATION OF VACUOLE FUSION, NON-AUTOPHAGIC	7	36	3	8.3	42.9	17.6	0.000435	0.0155	VAM6(4)|VPS41(4)|YPT7(4)
2	GO:0051726	REGULATION OF CELL CYCLE	11	36	3	8.3	27.3	11.2	0.00192	0.0586	CKA2(4)|SEM1(4)|TOR1(4)
2	GO:0006906	VESICLE FUSION	11	36	3	8.3	27.3	11.2	0.00192	0.0586	SEC4(4)|VAM3(4)|VAM7(4)
2	GO:0035542	REGULATION OF SNARE COMPLEX ASSEMBLY	4	36	2	5.6	50	20.53	0.00336	0.0907	VAM6(4)|VPS41(4)
2	GO:0099022	VESICLE TETHERING	4	36	2	5.6	50	20.53	0.00336	0.0907	VAM6(4)|VPS41(4)
2	GO:0072659	PROTEIN LOCALIZATION TO PLASMA MEMBRANE	5	36	2	5.6	40	16.42	0.00551	0.141	SEC4(4)|YPP1(4)
2	GO:0030950	ESTABLISHMENT OR MAINTENANCE OF ACTIN CYTOSKELETON POLARITY	6	36	2	5.6	33.3	13.69	0.00814	0.197	LST8(4)|TOR2(4)
3	GO:0046654	TETRAHYDROFOLATE BIOSYNTHETIC PROCESS	4	4	3	75	75	277.12	2.98e-08	1.37e-05	DFR1(4)|FOL1(4)|FOL2(4)
4	GO:0000466	MATURATION OF 5.8S RRNA FROM TRICISTRONIC RRNA TRANSCRIPT (SSU-RRNA, 5.8S RRNA, LSU-RRNA)	8	5	2	40	25	73.9	0.000254	0.117	MAK5(4)|RRP15(4)
4	GO:0000463	MATURATION OF LSU-RRNA FROM TRICISTRONIC RRNA TRANSCRIPT (SSU-RRNA, 5.8S RRNA, LSU-RRNA)	13	5	2	40	15.4	45.48	0.000704	0.162	MAK5(4)|RRP15(4)
5	GO:0016126	STEROL BIOSYNTHETIC PROCESS	14	16	5	31.2	35.7	32.99	1.42e-07	6.5e-05	ERG11(4)|HMG1(4)|NCP1(4)|PDR16(4)|PDR17(4)
5	GO:0008654	PHOSPHOLIPID BIOSYNTHETIC PROCESS	8	16	3	18.8	37.5	34.64	5.65e-05	0.013	PDR16(4)|PDR17(4)|PSD2(4)
5	GO:0006696	ERGOSTEROL BIOSYNTHETIC PROCESS	12	16	3	18.8	25	23.09	0.000216	0.0198	ERG11(4)|HMG1(4)|NCP1(4)
5	GO:0006694	STEROID BIOSYNTHETIC PROCESS	12	16	3	18.8	25	23.09	0.000216	0.0198	ERG11(4)|HMG1(4)|NCP1(4)
5	GO:0008202	STEROID METABOLIC PROCESS	11	16	3	18.8	27.3	25.19	0.000163	0.0198	ERG11(4)|HMG1(4)|NCP1(4)
5	GO:0006629	LIPID METABOLIC PROCESS	36	16	4	25	11.1	10.26	0.000439	0.0336	ERG11(4)|HMG1(4)|NCP1(4)|PSD2(4)
5	GO:0042493	RESPONSE TO DRUG	6	16	2	12.5	33.3	30.79	0.00161	0.0922	PDR16(4)|PDR17(4)
5	GO:0015914	PHOSPHOLIPID TRANSPORT	6	16	2	12.5	33.3	30.79	0.00161	0.0922	PDR16(4)|PDR17(4)
5	GO:0120009	INTERMEMBRANE LIPID TRANSFER	7	16	2	12.5	28.6	26.39	0.00224	0.103	PDR16(4)|PDR17(4)
5	GO:0043001	GOLGI TO PLASMA MEMBRANE PROTEIN TRANSPORT	7	16	2	12.5	28.6	26.39	0.00224	0.103	GCS1(4)|PDR17(4)
5	GO:0006869	LIPID TRANSPORT	8	16	2	12.5	25	23.09	0.00296	0.124	PDR16(4)|PDR17(4)
6	GO:0009117	NUCLEOTIDE METABOLIC PROCESS	5	4	2	50	40	147.8	5.48e-05	0.0176	AMD1(4)|HAM1(4)
6	GO:0034965	INTRONIC BOX C/D SNORNA PROCESSING	7	4	2	50	28.6	105.57	0.000115	0.0176	POP1(4)|POP4(4)
6	GO:0000294	NUCLEAR-TRANSCRIBED MRNA CATABOLIC PROCESS, ENDONUCLEOLYTIC CLEAVAGE-DEPENDENT DECAY	6	4	2	50	33.3	123.17	8.22e-05	0.0176	POP1(4)|POP4(4)
6	GO:0090502	RNA PHOSPHODIESTER BOND HYDROLYSIS, ENDONUCLEOLYTIC	12	4	2	50	16.7	61.58	0.00036	0.0413	POP1(4)|POP4(4)
7	GO:0006281	DNA REPAIR	94	15	13	86.7	13.8	13.63	1.16e-14	2.67e-12	CSM2(4)|MPH1(4)|PSO2(4)|RAD1(4)|RAD10(4)|RAD14(4)|RAD18(4)|RAD2(4)|RAD23(4)|RAD4(4)|RAD5(4)|REV1(4)|REV3(4)
7	GO:0070987	ERROR-FREE TRANSLESION SYNTHESIS	9	15	5	33.3	55.6	54.74	6.34e-09	9.69e-07	CSM2(4)|RAD18(4)|RAD5(4)|REV1(4)|REV3(4)
7	GO:0042276	ERROR-PRONE TRANSLESION SYNTHESIS	7	15	4	26.7	57.1	56.3	2.37e-07	2.72e-05	RAD18(4)|RAD5(4)|REV1(4)|REV3(4)
7	GO:0006289	NUCLEOTIDE-EXCISION REPAIR	15	15	4	26.7	26.7	26.28	8.81e-06	0.000809	RAD14(4)|RAD2(4)|RAD23(4)|RAD4(4)
7	GO:0006301	POSTREPLICATION REPAIR	8	15	3	20	37.5	36.95	4.6e-05	0.00352	MMS2(4)|RAD18(4)|RAD5(4)
7	GO:0000736	DOUBLE-STRAND BREAK REPAIR VIA SINGLE-STRAND ANNEALING, REMOVAL OF NONHOMOLOGOUS ENDS	4	15	2	13.3	50	49.27	0.00057	0.0374	RAD1(4)|RAD10(4)
7	GO:0006277	DNA AMPLIFICATION	5	15	2	13.3	40	39.41	0.000945	0.0463	RAD1(4)|RAD10(4)
7	GO:0032508	DNA DUPLEX UNWINDING	21	15	3	20	14.3	14.08	0.00101	0.0463	MPH1(4)|RAD18(4)|RAD5(4)
7	GO:0036297	INTERSTRAND CROSS-LINK REPAIR	5	15	2	13.3	40	39.41	0.000945	0.0463	MPH1(4)|PSO2(4)
7	GO:0006312	MITOTIC RECOMBINATION	7	15	2	13.3	28.6	28.15	0.00196	0.0819	RAD1(4)|RAD10(4)
7	GO:0000725	RECOMBINATIONAL REPAIR	10	15	2	13.3	20	19.71	0.00413	0.158	CSM2(4)|MPH1(4)
7	GO:0000209	PROTEIN POLYUBIQUITINATION	11	15	2	13.3	18.2	17.92	0.00502	0.177	MMS2(4)|RAD5(4)
7	GO:0006974	CELLULAR RESPONSE TO DNA DAMAGE STIMULUS	98	15	14	93.3	14.3	14.08	1.81e-16	8.31e-14	CSM2(4)|MPH1(4)|PSO2(4)|RAD1(4)|RAD10(4)|RAD14(4)|RAD18(4)|RAD2(4)|RAD23(4)|RAD4(4)|RAD5(4)|REV1(4)|REV3(4)|WSS1(4)
8	GO:0030968	ENDOPLASMIC RETICULUM UNFOLDED PROTEIN RESPONSE	5	23	4	17.4	80	51.41	2.21e-07	0.000102	BCK1(4)|HAC1(4)|IRE1(4)|SLT2(4)
8	GO:0006888	ENDOPLASMIC RETICULUM TO GOLGI VESICLE-MEDIATED TRANSPORT	28	23	5	21.7	17.9	11.48	4.47e-05	0.0103	COP1(4)|RER2(4)|RET2(4)|SEC21(4)|SEC26(4)
8	GO:0006986	RESPONSE TO UNFOLDED PROTEIN	8	23	3	13	37.5	24.1	0.000175	0.0268	GLC7(4)|HAC1(4)|IRE1(4)
8	GO:0034976	RESPONSE TO ENDOPLASMIC RETICULUM STRESS	9	23	3	13	33.3	21.42	0.000261	0.0299	HAC1(4)|IRE1(4)|SLT2(4)
8	GO:0006891	INTRA-GOLGI VESICLE-MEDIATED TRANSPORT	11	23	3	13	27.3	17.53	0.000501	0.046	COP1(4)|SEC21(4)|SEC26(4)
8	GO:0006890	RETROGRADE VESICLE-MEDIATED TRANSPORT, GOLGI TO ENDOPLASMIC RETICULUM"	13	23	3	13	23.1	14.83	0.000852	0.0651	COP1(4)|RET2(4)|SEC21(4)
8	GO:0016192	VESICLE-MEDIATED TRANSPORT	53	23	5	21.7	9.4	6.06	0.00101	0.0661	COP1(4)|RET2(4)|SEC21(4)|SEC26(4)|VPS3(4)
8	GO:0006812	CATION TRANSPORT	4	23	2	8.7	50	32.13	0.00136	0.0696	NHX1(4)|SPF1(4)
8	GO:0010447	RESPONSE TO ACIDIC PH	4	23	2	8.7	50	32.13	0.00136	0.0696	BCK1(4)|SLT2(4)
8	GO:0000196	CELL WALL INTEGRITY MAPK CASCADE	5	23	2	8.7	40	25.7	0.00225	0.094	BCK1(4)|SLT2(4)
8	GO:0006873	CELLULAR ION HOMEOSTASIS	5	23	2	8.7	40	25.7	0.00225	0.094	CNB1(4)|GLC7(4)
9	GO:0006457	PROTEIN FOLDING	33	24	11	45.8	33.3	20.53	2.27e-13	1.04e-10	CCT2(4)|CCT3(4)|CCT4(4)|CCT5(4)|CIN2(4)|CIN4(4)|GIM5(4)|PAC2(4)|PFD1(4)|RBL2(4)|TCP1(4)
9	GO:0007021	TUBULIN COMPLEX ASSEMBLY	7	24	5	20.8	71.4	43.99	1.5e-08	3.43e-06	CIN2(4)|CIN4(4)|GIM5(4)|PAC2(4)|RBL2(4)
9	GO:0043486	HISTONE EXCHANGE	11	24	5	20.8	45.5	27.99	3.15e-07	4.82e-05	ARP6(4)|SWC3(4)|SWC5(4)|SWR1(4)|VPS71(4)
9	GO:0006338	CHROMATIN REMODELING	25	24	5	20.8	20	12.32	3.11e-05	0.00339	ARP6(4)|SWC3(4)|SWC5(4)|SWR1(4)|VPS71(4)
9	GO:0007023	POST-CHAPERONIN TUBULIN FOLDING PATHWAY	5	24	3	12.5	60	36.95	3.69e-05	0.00339	CIN2(4)|PAC2(4)|RBL2(4)
9	GO:0006325	CHROMATIN ORGANIZATION	57	24	6	25	10.5	6.48	0.000198	0.0152	ARP6(4)|SPT2(4)|SWC3(4)|SWC5(4)|SWR1(4)|VPS71(4)
9	GO:0006974	CELLULAR RESPONSE TO DNA DAMAGE STIMULUS	98	15	14	93.3	14.3	14.08	1.81e-16	8.31e-14	CSM2(4)|MPH1(4)|PSO2(4)|RAD1(4)|RAD10(4)|RAD14(4)|RAD18(4)|RAD2(4)|RAD23(4)|RAD4(4)|RAD5(4)|REV1(4)|REV3(4)|WSS1(4)
