# Supplementary material for: The cellular response to drug perturbation is limited: comparison of large-scale chemogenomic fitness signatures
Source: BMC Genomics. 2022 Mar 11;23:197. doi: 10.1186/s12864-022-08395-x (PMC8915488; doi:10.1186/s12864-022-08395-x)
Supplement: Supplementary file 6 — Additional file 6: Table S2. Overlap coeffiecients for HIPLAB ➔ NIBR gene response signatures and NIBR ➔ HIPLAB gene response signatures and GO enrichments for all HIPLAB and NIBR gene response signatures. [file 12864_2022_8395_MOESM6_ESM.xlsx]

## Sheet: README
	title:	description
Sheets:	UBC signature and overlaps	overlap coefficients between UBC and NIBR signatures
	NIBR signature and overlaps	overlap coefficients between NIBR and UBC signatures
column names:	description
gene	gene
resp	ID of signature
score	median fitness defect score
count	number of genes in the signature
signature	name of the signature
type	signature type
overlapCOEFF	overlap coefficient between UBC/NIBR signature and NIBR/UBC signatures where:
	the overlap coefficient = <size of signature overlap>/<size of the smaller of the two signatures>;
	if the reference signature overlaps multiple signatures, report the maximum over all signature pairs
NIBR/UBC signature	name of closest overlapping NIBR/UBC signature
	title:	description
Sheets:	UBC_45_signature enrichments	GO enrichments for the 45 UBC signatures
	NIBR_42_signature_enrichments	GO enrichments for the 42 NIBR signatures
column names:	description
signature	name of signature
GOID	Gene Ontology ID
term	Gene Ontology term
nGenes	number of genes in Gene Ontology gene set
nQuery	number of genes in query set
overlapSet	number of genes in the query set that overlap with the gene set
querySetFraction	the fraction of the query set that overlaps with the term set
geneSetFraction	the fraction of the term set that overlaps with the query set
foldEnrichment	the fold enrichment of the query set with the term genes
P	P value estimating the significance with which the query set is enriched with the term genes
FDR	FDR value estimating the significance of enrichment
overlapGenes	significant genes overlapping GO term category and their fitness scores
P
FDR
overlapGenes

## Sheet: UBC signature REF and overlaps
gene	resp	score	count	signature	type	overlapCOEFF	NIBR signature
LSG1	3	7.81044	2	60S ribosome export:3	major	100	60S ribosome export:7
NMD3	3	5.82958	2	60S ribosome export:3	major	100	60S ribosome export:7
DAL81	17	12.0075	1	amide catabolism:17	major	0	unique to this dataset
SSL2	55	23.0587	13	anthracycline transcription coupled DNA repair:55	major	50	anthracycline transcription coupled DNA repair:67
RSC9	55	5.42835	13	anthracycline transcription coupled DNA repair:55	major	50	anthracycline transcription coupled DNA repair:67
RAD55	55	5.02247	13	anthracycline transcription coupled DNA repair:55	major	50	anthracycline transcription coupled DNA repair:67
BEM4	55	4.30509	13	anthracycline transcription coupled DNA repair:55	major	50	anthracycline transcription coupled DNA repair:67
RSC58	55	4.16531	13	anthracycline transcription coupled DNA repair:55	major	50	anthracycline transcription coupled DNA repair:67
TAT1	55	3.93614	13	anthracycline transcription coupled DNA repair:55	major	50	anthracycline transcription coupled DNA repair:67
PAB1	55	3.70234	13	anthracycline transcription coupled DNA repair:55	major	50	anthracycline transcription coupled DNA repair:67
REG1	55	3.63869	13	anthracycline transcription coupled DNA repair:55	major	50	anthracycline transcription coupled DNA repair:67
ARP7	55	3.52947	13	anthracycline transcription coupled DNA repair:55	major	50	anthracycline transcription coupled DNA repair:67
RAD57	55	3.51882	13	anthracycline transcription coupled DNA repair:55	major	50	anthracycline transcription coupled DNA repair:67
ACC1	55	3.40899	13	anthracycline transcription coupled DNA repair:55	major	50	anthracycline transcription coupled DNA repair:67
ARP9	55	3.35827	13	anthracycline transcription coupled DNA repair:55	major	50	anthracycline transcription coupled DNA repair:67
MED4	55	3.14939	13	anthracycline transcription coupled DNA repair:55	major	50	anthracycline transcription coupled DNA repair:67
RIM13	24	6.81819	17	azole & statin:24	major	50	azole & statin; fluconazole:40
HMG1	24	6.32189	17	azole & statin:24	major	50	azole & statin; fluconazole:40
YGR122W	24	6.08377	17	azole & statin:24	major	50	azole & statin; fluconazole:40
UTR1	24	5.824	17	azole & statin:24	major	50	azole & statin; fluconazole:40
DAP1	24	5.29165	17	azole & statin:24	major	50	azole & statin; fluconazole:40
RIM8	24	5.14157	17	azole & statin:24	major	50	azole & statin; fluconazole:40
RIM9	24	4.58543	17	azole & statin:24	major	50	azole & statin; fluconazole:40
RIM101	24	4.56693	17	azole & statin:24	major	50	azole & statin; fluconazole:40
VPS25	24	4.38271	17	azole & statin:24	major	50	azole & statin; fluconazole:40
RIM21	24	3.9245	17	azole & statin:24	major	50	azole & statin; fluconazole:40
RIM20	24	3.90966	17	azole & statin:24	major	50	azole & statin; fluconazole:40
ERG11	24	3.53832	17	azole & statin:24	major	50	azole & statin; fluconazole:40
BTS1	24	3.36688	17	azole & statin:24	major	50	azole & statin; fluconazole:40
CHS5	24	3.13895	17	azole & statin:24	major	50	azole & statin; fluconazole:40
IMP2'	13	15.4825	7	calcium & mitochondrial duress:13	major	66.67	calmodulin; calmidazolium:14
ERG2	13	5.73945	7	calcium & mitochondrial duress:13	major	66.67	calmodulin; calmidazolium:14
ZUO1	13	4.59879	7	calcium & mitochondrial duress:13	major	66.67	calmodulin; calmidazolium:14
SAC1	13	4.36633	7	calcium & mitochondrial duress:13	major	66.67	calmodulin; calmidazolium:14
GLC7	13	4.16314	7	calcium & mitochondrial duress:13	major	66.67	calmodulin; calmidazolium:14
TRK1	13	3.60269	7	calcium & mitochondrial duress:13	major	66.67	calmodulin; calmidazolium:14
YPK1	13	3.47031	7	calcium & mitochondrial duress:13	major	66.67	calmodulin; calmidazolium:14
BCK1	28	19.6539	3	cell wall signaling:28	major	100	PKC1 cell wall integrity:25
SLT2	28	18.103	3	cell wall signaling:28	major	100	PKC1 cell wall integrity:25
RHO1	28	5.41568	3	cell wall signaling:28	major	100	PKC1 cell wall integrity:25
RHO1	18	14.1359	30	cell wall:18	major	71.43	PKC1 cell wall integrity:25
LDB7	18	9.86948	30	cell wall:18	major	71.43	PKC1 cell wall integrity:25
SLT2	18	8.06304	30	cell wall:18	major	71.43	PKC1 cell wall integrity:25
BCK1	18	7.32592	30	cell wall:18	major	71.43	PKC1 cell wall integrity:25
CHS6	18	6.09811	30	cell wall:18	major	71.43	PKC1 cell wall integrity:25
RGL1	18	5.87127	30	cell wall:18	major	71.43	PKC1 cell wall integrity:25
SSD1	18	5.7413	30	cell wall:18	major	71.43	PKC1 cell wall integrity:25
IDP1	18	5.72691	30	cell wall:18	major	71.43	PKC1 cell wall integrity:25
CHS3	18	5.63542	30	cell wall:18	major	71.43	PKC1 cell wall integrity:25
RSC1	18	5.03733	30	cell wall:18	major	71.43	PKC1 cell wall integrity:25
ACK1	18	4.92686	30	cell wall:18	major	71.43	PKC1 cell wall integrity:25
ACC1	18	4.65218	30	cell wall:18	major	71.43	PKC1 cell wall integrity:25
RSC58	18	4.57385	30	cell wall:18	major	71.43	PKC1 cell wall integrity:25
ROM2	18	4.46776	30	cell wall:18	major	71.43	PKC1 cell wall integrity:25
RSC9	18	4.39604	30	cell wall:18	major	71.43	PKC1 cell wall integrity:25
ARP4	18	4.31408	30	cell wall:18	major	71.43	PKC1 cell wall integrity:25
SKT5	18	4.31188	30	cell wall:18	major	71.43	PKC1 cell wall integrity:25
GLC7	18	4.0656	30	cell wall:18	major	71.43	PKC1 cell wall integrity:25
APN1	18	4.01576	30	cell wall:18	major	71.43	PKC1 cell wall integrity:25
URE2	18	3.86218	30	cell wall:18	major	71.43	PKC1 cell wall integrity:25
EPO1	18	3.82196	30	cell wall:18	major	71.43	PKC1 cell wall integrity:25
RSC8	18	3.81544	30	cell wall:18	major	71.43	PKC1 cell wall integrity:25
IES6	18	3.70236	30	cell wall:18	major	71.43	PKC1 cell wall integrity:25
CHS5	18	3.48194	30	cell wall:18	major	71.43	PKC1 cell wall integrity:25
BEM3	18	3.4773	30	cell wall:18	major	71.43	PKC1 cell wall integrity:25
HNT3	18	3.31194	30	cell wall:18	major	71.43	PKC1 cell wall integrity:25
SLG1	18	3.2869	30	cell wall:18	major	71.43	PKC1 cell wall integrity:25
MID2	18	3.15479	30	cell wall:18	major	71.43	PKC1 cell wall integrity:25
MAC1	29	5.81301	7	copper-dependent oxidative stress:29	major	80	copper-dependent oxidative stress:26
SOD1	29	5.00156	7	copper-dependent oxidative stress:29	major	80	copper-dependent oxidative stress:26
CTR1	29	4.84535	7	copper-dependent oxidative stress:29	major	80	copper-dependent oxidative stress:26
PMR1	29	3.15205	7	copper-dependent oxidative stress:29	major	80	copper-dependent oxidative stress:26
HUR1	29	3.14316	7	copper-dependent oxidative stress:29	major	80	copper-dependent oxidative stress:26
RAD55	16	6.26886	5	DNA damage response:16	major	80	DNA damage; mechlorethamine:44
RAD57	16	4.9977	5	DNA damage response:16	major	80	DNA damage; mechlorethamine:44
RAD54	16	4.25624	5	DNA damage response:16	major	80	DNA damage; mechlorethamine:44
RAD59	16	3.73105	5	DNA damage response:16	major	80	DNA damage; mechlorethamine:44
RSC58	16	3.41741	5	DNA damage response:16	major	80	DNA damage; mechlorethamine:44
ERG12	22	5.57724	15	DNA intercalators:22	major	0	unique to this dataset
MME1	22	4.39851	15	DNA intercalators:22	major	0	unique to this dataset
EFM1	22	4.2238	15	DNA intercalators:22	major	0	unique to this dataset
CEP3	22	3.97797	15	DNA intercalators:22	major	0	unique to this dataset
SPC97	22	3.6448	15	DNA intercalators:22	major	0	unique to this dataset
HBT1	22	3.51145	15	DNA intercalators:22	major	0	unique to this dataset
RRN7	22	3.4491	15	DNA intercalators:22	major	0	unique to this dataset
PMI40	22	3.44441	15	DNA intercalators:22	major	0	unique to this dataset
HEM4	22	3.34469	15	DNA intercalators:22	major	0	unique to this dataset
TFC6	22	3.22411	15	DNA intercalators:22	major	0	unique to this dataset
ABZ2	22	3.18096	15	DNA intercalators:22	major	0	unique to this dataset
PTI1	22	3.17653	15	DNA intercalators:22	major	0	unique to this dataset
EFT1	22	3.12725	15	DNA intercalators:22	major	0	unique to this dataset
USO1	22	3.11643	15	DNA intercalators:22	major	0	unique to this dataset
RCY1	19	12.5016	10	endomembrane recycling:19	major	33.33	NEO1-PIK1; chlorpromazine:21
NEO1	19	6.79266	10	endomembrane recycling:19	major	33.33	NEO1-PIK1; chlorpromazine:21
CDC50	19	5.06384	10	endomembrane recycling:19	major	33.33	NEO1-PIK1; chlorpromazine:21
ERG2	19	4.79164	10	endomembrane recycling:19	major	33.33	NEO1-PIK1; chlorpromazine:21
YPT31	19	4.16572	10	endomembrane recycling:19	major	33.33	NEO1-PIK1; chlorpromazine:21
YPK1	19	4.02896	10	endomembrane recycling:19	major	33.33	NEO1-PIK1; chlorpromazine:21
SAC1	19	3.99844	10	endomembrane recycling:19	major	33.33	NEO1-PIK1; chlorpromazine:21
PIK1	19	3.91206	10	endomembrane recycling:19	major	33.33	NEO1-PIK1; chlorpromazine:21
LAA1	19	3.18406	10	endomembrane recycling:19	major	33.33	NEO1-PIK1; chlorpromazine:21
UBC7	50	17.8155	67	ERAD & cell cycle:50	major	80	ERAD & cell cycle:41
SSM4	50	14.6781	67	ERAD & cell cycle:50	major	80	ERAD & cell cycle:41
IZH2	50	12.678	67	ERAD & cell cycle:50	major	80	ERAD & cell cycle:41
RCY1	50	10.7609	67	ERAD & cell cycle:50	major	80	ERAD & cell cycle:41
RPN4	50	10.0986	67	ERAD & cell cycle:50	major	80	ERAD & cell cycle:41
ENV9	50	9.55363	67	ERAD & cell cycle:50	major	80	ERAD & cell cycle:41
GET3	50	9.07929	67	ERAD & cell cycle:50	major	80	ERAD & cell cycle:41
GCS1	50	9.06328	67	ERAD & cell cycle:50	major	80	ERAD & cell cycle:41
UBX4	50	7.32822	67	ERAD & cell cycle:50	major	80	ERAD & cell cycle:41
CSG2	50	6.91691	67	ERAD & cell cycle:50	major	80	ERAD & cell cycle:41
SND1	50	6.53394	67	ERAD & cell cycle:50	major	80	ERAD & cell cycle:41
SND2	50	6.28489	67	ERAD & cell cycle:50	major	80	ERAD & cell cycle:41
FAR3	50	5.99663	67	ERAD & cell cycle:50	major	80	ERAD & cell cycle:41
YPT52	50	5.89367	67	ERAD & cell cycle:50	major	80	ERAD & cell cycle:41
GYP1	50	5.79306	67	ERAD & cell cycle:50	major	80	ERAD & cell cycle:41
RPL25	50	5.7844	67	ERAD & cell cycle:50	major	80	ERAD & cell cycle:41
SND3	50	5.57533	67	ERAD & cell cycle:50	major	80	ERAD & cell cycle:41
ERG11	50	5.4779	67	ERAD & cell cycle:50	major	80	ERAD & cell cycle:41
CDC20	50	5.47402	67	ERAD & cell cycle:50	major	80	ERAD & cell cycle:41
FAR8	50	5.25002	67	ERAD & cell cycle:50	major	80	ERAD & cell cycle:41
VPS64	50	5.06703	67	ERAD & cell cycle:50	major	80	ERAD & cell cycle:41
CUE1	50	5.0261	67	ERAD & cell cycle:50	major	80	ERAD & cell cycle:41
TOM40	50	4.98863	67	ERAD & cell cycle:50	major	80	ERAD & cell cycle:41
SEC21	50	4.93121	67	ERAD & cell cycle:50	major	80	ERAD & cell cycle:41
CDC39	50	4.87422	67	ERAD & cell cycle:50	major	80	ERAD & cell cycle:41
TRM9	50	4.83381	67	ERAD & cell cycle:50	major	80	ERAD & cell cycle:41
CKB1	50	4.65286	67	ERAD & cell cycle:50	major	80	ERAD & cell cycle:41
CDC50	50	4.57872	67	ERAD & cell cycle:50	major	80	ERAD & cell cycle:41
GET2	50	4.57494	67	ERAD & cell cycle:50	major	80	ERAD & cell cycle:41
DBF2	50	4.56464	67	ERAD & cell cycle:50	major	80	ERAD & cell cycle:41
CCW12	50	4.49249	67	ERAD & cell cycle:50	major	80	ERAD & cell cycle:41
CKB2	50	4.35666	67	ERAD & cell cycle:50	major	80	ERAD & cell cycle:41
TOM7	50	4.3167	67	ERAD & cell cycle:50	major	80	ERAD & cell cycle:41
FAR7	50	4.04996	67	ERAD & cell cycle:50	major	80	ERAD & cell cycle:41
ASC1	50	4.03022	67	ERAD & cell cycle:50	major	80	ERAD & cell cycle:41
OLE1	50	4.02169	67	ERAD & cell cycle:50	major	80	ERAD & cell cycle:41
RIM9	50	4.01268	67	ERAD & cell cycle:50	major	80	ERAD & cell cycle:41
SAM50	50	3.97413	67	ERAD & cell cycle:50	major	80	ERAD & cell cycle:41
NBP2	50	3.86554	67	ERAD & cell cycle:50	major	80	ERAD & cell cycle:41
ROY1	50	3.8332	67	ERAD & cell cycle:50	major	80	ERAD & cell cycle:41
LMO1	50	3.7988	67	ERAD & cell cycle:50	major	80	ERAD & cell cycle:41
CBF1	50	3.73984	67	ERAD & cell cycle:50	major	80	ERAD & cell cycle:41
NEM1	50	3.67878	67	ERAD & cell cycle:50	major	80	ERAD & cell cycle:41
YPK1	50	3.62619	67	ERAD & cell cycle:50	major	80	ERAD & cell cycle:41
NHX1	50	3.62508	67	ERAD & cell cycle:50	major	80	ERAD & cell cycle:41
SEC22	50	3.61117	67	ERAD & cell cycle:50	major	80	ERAD & cell cycle:41
BTS1	50	3.59878	67	ERAD & cell cycle:50	major	80	ERAD & cell cycle:41
TRM1	50	3.54601	67	ERAD & cell cycle:50	major	80	ERAD & cell cycle:41
TRP1	50	3.53024	67	ERAD & cell cycle:50	major	80	ERAD & cell cycle:41
FET4	50	3.50883	67	ERAD & cell cycle:50	major	80	ERAD & cell cycle:41
SEC26	50	3.48117	67	ERAD & cell cycle:50	major	80	ERAD & cell cycle:41
TLG2	50	3.47367	67	ERAD & cell cycle:50	major	80	ERAD & cell cycle:41
IRS4	50	3.46819	67	ERAD & cell cycle:50	major	80	ERAD & cell cycle:41
YPT6	50	3.41364	67	ERAD & cell cycle:50	major	80	ERAD & cell cycle:41
SRC1	50	3.36523	67	ERAD & cell cycle:50	major	80	ERAD & cell cycle:41
ITC1	50	3.35715	67	ERAD & cell cycle:50	major	80	ERAD & cell cycle:41
HSH49	50	3.305	67	ERAD & cell cycle:50	major	80	ERAD & cell cycle:41
NUP170	50	3.23283	67	ERAD & cell cycle:50	major	80	ERAD & cell cycle:41
SRF1	50	3.18927	67	ERAD & cell cycle:50	major	80	ERAD & cell cycle:41
SNF7	50	3.18866	67	ERAD & cell cycle:50	major	80	ERAD & cell cycle:41
ARO2	50	3.12392	67	ERAD & cell cycle:50	major	80	ERAD & cell cycle:41
ERG2	12	13.6495	1	ERG2:12	major	0	unique to this dataset
ERG7	36	10.4676	4	ergosterol biosynthesis:36	major	25	ERG11-GCN; voriconazole:11
BTS1	36	4.62155	4	ergosterol biosynthesis:36	major	25	ERG11-GCN; voriconazole:11
ERG11	36	4.26528	4	ergosterol biosynthesis:36	major	25	ERG11-GCN; voriconazole:11
HSH49	36	3.18709	4	ergosterol biosynthesis:36	major	25	ERG11-GCN; voriconazole:11
GCS1	45	12.6219	40	ergosterol depletion effects on membrane:45	major	50	ERG11-GCN; voriconazole:11
RCY1	45	9.84883	40	ergosterol depletion effects on membrane:45	major	50	ERG11-GCN; voriconazole:11
CDC20	45	8.04958	40	ergosterol depletion effects on membrane:45	major	50	ERG11-GCN; voriconazole:11
IMP2'	45	7.88233	40	ergosterol depletion effects on membrane:45	major	50	ERG11-GCN; voriconazole:11
TVP18	45	7.70487	40	ergosterol depletion effects on membrane:45	major	50	ERG11-GCN; voriconazole:11
GYP1	45	7.13615	40	ergosterol depletion effects on membrane:45	major	50	ERG11-GCN; voriconazole:11
APL2	45	6.60826	40	ergosterol depletion effects on membrane:45	major	50	ERG11-GCN; voriconazole:11
YPT31	45	6.11409	40	ergosterol depletion effects on membrane:45	major	50	ERG11-GCN; voriconazole:11
APS1	45	5.85807	40	ergosterol depletion effects on membrane:45	major	50	ERG11-GCN; voriconazole:11
ARP4	45	5.63668	40	ergosterol depletion effects on membrane:45	major	50	ERG11-GCN; voriconazole:11
LAA1	45	5.39075	40	ergosterol depletion effects on membrane:45	major	50	ERG11-GCN; voriconazole:11
CDC50	45	5.28493	40	ergosterol depletion effects on membrane:45	major	50	ERG11-GCN; voriconazole:11
APM2	45	4.24772	40	ergosterol depletion effects on membrane:45	major	50	ERG11-GCN; voriconazole:11
SEC8	45	4.01111	40	ergosterol depletion effects on membrane:45	major	50	ERG11-GCN; voriconazole:11
EXO84	45	3.97752	40	ergosterol depletion effects on membrane:45	major	50	ERG11-GCN; voriconazole:11
RPL34B	45	3.87928	40	ergosterol depletion effects on membrane:45	major	50	ERG11-GCN; voriconazole:11
TRP4	45	3.86202	40	ergosterol depletion effects on membrane:45	major	50	ERG11-GCN; voriconazole:11
SLT2	45	3.84065	40	ergosterol depletion effects on membrane:45	major	50	ERG11-GCN; voriconazole:11
TRP1	45	3.79007	40	ergosterol depletion effects on membrane:45	major	50	ERG11-GCN; voriconazole:11
ORM2	45	3.74751	40	ergosterol depletion effects on membrane:45	major	50	ERG11-GCN; voriconazole:11
SIF2	45	3.73209	40	ergosterol depletion effects on membrane:45	major	50	ERG11-GCN; voriconazole:11
TRS33	45	3.64952	40	ergosterol depletion effects on membrane:45	major	50	ERG11-GCN; voriconazole:11
RIM101	45	3.63468	40	ergosterol depletion effects on membrane:45	major	50	ERG11-GCN; voriconazole:11
ERG11	45	3.57979	40	ergosterol depletion effects on membrane:45	major	50	ERG11-GCN; voriconazole:11
TRP3	45	3.53698	40	ergosterol depletion effects on membrane:45	major	50	ERG11-GCN; voriconazole:11
SEC4	45	3.45583	40	ergosterol depletion effects on membrane:45	major	50	ERG11-GCN; voriconazole:11
DFG16	45	3.37695	40	ergosterol depletion effects on membrane:45	major	50	ERG11-GCN; voriconazole:11
TRS130	45	3.3367	40	ergosterol depletion effects on membrane:45	major	50	ERG11-GCN; voriconazole:11
SPF1	45	3.33537	40	ergosterol depletion effects on membrane:45	major	50	ERG11-GCN; voriconazole:11
CKB2	45	3.27777	40	ergosterol depletion effects on membrane:45	major	50	ERG11-GCN; voriconazole:11
BCK1	45	3.20335	40	ergosterol depletion effects on membrane:45	major	50	ERG11-GCN; voriconazole:11
UPC2	45	3.12792	40	ergosterol depletion effects on membrane:45	major	50	ERG11-GCN; voriconazole:11
CDC19	45	3.09396	40	ergosterol depletion effects on membrane:45	major	50	ERG11-GCN; voriconazole:11
LRO1	53	25.0721	7	excess fatty acid:53	major	100	excess fatty acid:17
PEX30	53	9.33566	7	excess fatty acid:53	major	100	excess fatty acid:17
PEX29	53	7.34589	7	excess fatty acid:53	major	100	excess fatty acid:17
TOM40	53	4.42486	7	excess fatty acid:53	major	100	excess fatty acid:17
ELO3	53	4.29332	7	excess fatty acid:53	major	100	excess fatty acid:17
GET3	53	3.33817	7	excess fatty acid:53	major	100	excess fatty acid:17
SKI6	56	12.4537	22	exosome:56	major	5	ERG11-GCN; voriconazole:11
RRP45	56	11.7865	22	exosome:56	major	5	ERG11-GCN; voriconazole:11
DIS3	56	11.4513	22	exosome:56	major	5	ERG11-GCN; voriconazole:11
RRP42	56	9.29056	22	exosome:56	major	5	ERG11-GCN; voriconazole:11
MTR3	56	8.41947	22	exosome:56	major	5	ERG11-GCN; voriconazole:11
RRP46	56	6.65822	22	exosome:56	major	5	ERG11-GCN; voriconazole:11
RRP15	56	6.48928	22	exosome:56	major	5	ERG11-GCN; voriconazole:11
CSL4	56	5.70867	22	exosome:56	major	5	ERG11-GCN; voriconazole:11
NOP4	56	5.36324	22	exosome:56	major	5	ERG11-GCN; voriconazole:11
EBP2	56	5.04883	22	exosome:56	major	5	ERG11-GCN; voriconazole:11
NOP15	56	4.54801	22	exosome:56	major	5	ERG11-GCN; voriconazole:11
NOP2	56	4.46997	22	exosome:56	major	5	ERG11-GCN; voriconazole:11
ERB1	56	3.90361	22	exosome:56	major	5	ERG11-GCN; voriconazole:11
RLP7	56	3.85869	22	exosome:56	major	5	ERG11-GCN; voriconazole:11
RLP24	56	3.61485	22	exosome:56	major	5	ERG11-GCN; voriconazole:11
LSM2	56	3.53136	22	exosome:56	major	5	ERG11-GCN; voriconazole:11
MAK21	56	3.45411	22	exosome:56	major	5	ERG11-GCN; voriconazole:11
MAK11	56	3.37148	22	exosome:56	major	5	ERG11-GCN; voriconazole:11
BRX1	56	3.28384	22	exosome:56	major	5	ERG11-GCN; voriconazole:11
NCP1	56	3.09604	22	exosome:56	major	5	ERG11-GCN; voriconazole:11
GCS1	14	14.3879	6	fatty acid desaturase (OLE1):14	major	50	OLE1; morpholine antifungals:51
RCY1	14	9.21157	6	fatty acid desaturase (OLE1):14	major	50	OLE1; morpholine antifungals:51
CDC50	14	5.69498	6	fatty acid desaturase (OLE1):14	major	50	OLE1; morpholine antifungals:51
OLE1	14	5.11188	6	fatty acid desaturase (OLE1):14	major	50	OLE1; morpholine antifungals:51
YPT31	14	3.8613	6	fatty acid desaturase (OLE1):14	major	50	OLE1; morpholine antifungals:51
COG8	6	6.74853	5	Golgi:6	major	20	VRG4 inhibitors; sdz 90-215:45
COG7	6	5.25863	5	Golgi:6	major	20	VRG4 inhibitors; sdz 90-215:45
IRS4	6	4.73269	5	Golgi:6	major	20	VRG4 inhibitors; sdz 90-215:45
COG6	6	4.19913	5	Golgi:6	major	20	VRG4 inhibitors; sdz 90-215:45
SYS1	6	3.14333	5	Golgi:6	major	20	VRG4 inhibitors; sdz 90-215:45
AAT2	58	25.3285	38	heat shock/prefoldin:58	major	28.57	PKC1 cell wall integrity:25
BCK1	58	14.287	38	heat shock/prefoldin:58	major	28.57	PKC1 cell wall integrity:25
SWM1	58	12.6823	38	heat shock/prefoldin:58	major	28.57	PKC1 cell wall integrity:25
YKE2	58	11.6891	38	heat shock/prefoldin:58	major	28.57	PKC1 cell wall integrity:25
TOM1	58	9.34097	38	heat shock/prefoldin:58	major	28.57	PKC1 cell wall integrity:25
SLT2	58	8.95877	38	heat shock/prefoldin:58	major	28.57	PKC1 cell wall integrity:25
BUD31	58	7.87074	38	heat shock/prefoldin:58	major	28.57	PKC1 cell wall integrity:25
DOA4	58	6.46368	38	heat shock/prefoldin:58	major	28.57	PKC1 cell wall integrity:25
RAS2	58	5.71472	38	heat shock/prefoldin:58	major	28.57	PKC1 cell wall integrity:25
COG6	58	5.654	38	heat shock/prefoldin:58	major	28.57	PKC1 cell wall integrity:25
SRB2	58	5.10878	38	heat shock/prefoldin:58	major	28.57	PKC1 cell wall integrity:25
DBP7	58	5.10755	38	heat shock/prefoldin:58	major	28.57	PKC1 cell wall integrity:25
PAT1	58	4.92443	38	heat shock/prefoldin:58	major	28.57	PKC1 cell wall integrity:25
GLE2	58	4.75142	38	heat shock/prefoldin:58	major	28.57	PKC1 cell wall integrity:25
IRC15	58	4.6393	38	heat shock/prefoldin:58	major	28.57	PKC1 cell wall integrity:25
CAP1	58	4.59017	38	heat shock/prefoldin:58	major	28.57	PKC1 cell wall integrity:25
RRP6	58	4.40756	38	heat shock/prefoldin:58	major	28.57	PKC1 cell wall integrity:25
SEC66	58	4.31704	38	heat shock/prefoldin:58	major	28.57	PKC1 cell wall integrity:25
ARO1	58	4.00593	38	heat shock/prefoldin:58	major	28.57	PKC1 cell wall integrity:25
CYS3	58	3.98752	38	heat shock/prefoldin:58	major	28.57	PKC1 cell wall integrity:25
ARP5	58	3.86587	38	heat shock/prefoldin:58	major	28.57	PKC1 cell wall integrity:25
SPC72	58	3.63573	38	heat shock/prefoldin:58	major	28.57	PKC1 cell wall integrity:25
HUR1	58	3.61575	38	heat shock/prefoldin:58	major	28.57	PKC1 cell wall integrity:25
COG7	58	3.46644	38	heat shock/prefoldin:58	major	28.57	PKC1 cell wall integrity:25
REG1	58	3.46412	38	heat shock/prefoldin:58	major	28.57	PKC1 cell wall integrity:25
RVS161	58	3.41317	38	heat shock/prefoldin:58	major	28.57	PKC1 cell wall integrity:25
PAF1	58	3.29148	38	heat shock/prefoldin:58	major	28.57	PKC1 cell wall integrity:25
VPS45	58	3.23771	38	heat shock/prefoldin:58	major	28.57	PKC1 cell wall integrity:25
GIM5	58	3.16391	38	heat shock/prefoldin:58	major	28.57	PKC1 cell wall integrity:25
HEM3	38	11.9824	18	heme biosynthesis & mitochondrial translocase:38	major	100	mitochondrial transport; lysolipin x:20
HEM12	38	10.3211	18	heme biosynthesis & mitochondrial translocase:38	major	100	mitochondrial transport; lysolipin x:20
RIM2	38	6.60255	18	heme biosynthesis & mitochondrial translocase:38	major	100	mitochondrial transport; lysolipin x:20
TOM40	38	6.5924	18	heme biosynthesis & mitochondrial translocase:38	major	100	mitochondrial transport; lysolipin x:20
RSC58	38	5.5161	18	heme biosynthesis & mitochondrial translocase:38	major	100	mitochondrial transport; lysolipin x:20
RSC9	38	4.80196	18	heme biosynthesis & mitochondrial translocase:38	major	100	mitochondrial transport; lysolipin x:20
MIA40	38	4.36735	18	heme biosynthesis & mitochondrial translocase:38	major	100	mitochondrial transport; lysolipin x:20
HEM2	38	4.20894	18	heme biosynthesis & mitochondrial translocase:38	major	100	mitochondrial transport; lysolipin x:20
PKC1	38	3.8439	18	heme biosynthesis & mitochondrial translocase:38	major	100	mitochondrial transport; lysolipin x:20
RPN3	38	3.75264	18	heme biosynthesis & mitochondrial translocase:38	major	100	mitochondrial transport; lysolipin x:20
BET4	38	3.59229	18	heme biosynthesis & mitochondrial translocase:38	major	100	mitochondrial transport; lysolipin x:20
HEM1	38	3.57571	18	heme biosynthesis & mitochondrial translocase:38	major	100	mitochondrial transport; lysolipin x:20
RPN5	38	3.53187	18	heme biosynthesis & mitochondrial translocase:38	major	100	mitochondrial transport; lysolipin x:20
HYP2	38	3.41959	18	heme biosynthesis & mitochondrial translocase:38	major	100	mitochondrial transport; lysolipin x:20
ARP9	38	3.19185	18	heme biosynthesis & mitochondrial translocase:38	major	100	mitochondrial transport; lysolipin x:20
RSC8	38	3.09593	18	heme biosynthesis & mitochondrial translocase:38	major	100	mitochondrial transport; lysolipin x:20
HEM1	48	6.48559	2	heme requiring:48	major	0	unique to this dataset
GCS1	15	5.29161	6	iron homeostasis:15	major	75	iron chelators; deferasirox:18
GEF1	15	4.9295	6	iron homeostasis:15	major	75	iron chelators; deferasirox:18
FET3	15	3.70104	6	iron homeostasis:15	major	75	iron chelators; deferasirox:18
CCC2	15	3.65584	6	iron homeostasis:15	major	75	iron chelators; deferasirox:18
RSC58	10	3.37994	1	mitochondrial processes:10	major	100	RSC complex & mRNA processing:50
RCY1	44	6.60641	5	mitochondrial response to ROS:44	major	25	mitochondrial translation; triclosan:4
RPO41	44	6.37892	5	mitochondrial response to ROS:44	major	25	mitochondrial translation; triclosan:4
CDC50	44	4.72491	5	mitochondrial response to ROS:44	major	25	mitochondrial translation; triclosan:4
CTK1	44	3.77339	5	mitochondrial response to ROS:44	major	25	mitochondrial translation; triclosan:4
SLM5	52	8.15012	146	mitochondrial stress:52	major	100	mitochondrial transport; lysolipin x:20
MRPL17	52	7.77977	146	mitochondrial stress:52	major	100	mitochondrial transport; lysolipin x:20
MRPL28	52	7.17725	146	mitochondrial stress:52	major	100	mitochondrial transport; lysolipin x:20
MRPS28	52	7.14143	146	mitochondrial stress:52	major	100	mitochondrial transport; lysolipin x:20
MRH4	52	6.93755	146	mitochondrial stress:52	major	100	mitochondrial transport; lysolipin x:20
GTF1	52	6.87582	146	mitochondrial stress:52	major	100	mitochondrial transport; lysolipin x:20
SWS2	52	6.7422	146	mitochondrial stress:52	major	100	mitochondrial transport; lysolipin x:20
MRPL51	52	6.64859	146	mitochondrial stress:52	major	100	mitochondrial transport; lysolipin x:20
ATP25	52	6.55797	146	mitochondrial stress:52	major	100	mitochondrial transport; lysolipin x:20
MRPL7	52	6.52968	146	mitochondrial stress:52	major	100	mitochondrial transport; lysolipin x:20
RML2	52	6.49009	146	mitochondrial stress:52	major	100	mitochondrial transport; lysolipin x:20
HSP31	52	5.82843	146	mitochondrial stress:52	major	100	mitochondrial transport; lysolipin x:20
HMI1	52	5.72467	146	mitochondrial stress:52	major	100	mitochondrial transport; lysolipin x:20
PET100	52	5.71282	146	mitochondrial stress:52	major	100	mitochondrial transport; lysolipin x:20
PPA2	52	5.61124	146	mitochondrial stress:52	major	100	mitochondrial transport; lysolipin x:20
MRPL31	52	5.59721	146	mitochondrial stress:52	major	100	mitochondrial transport; lysolipin x:20
MEF1	52	5.53651	146	mitochondrial stress:52	major	100	mitochondrial transport; lysolipin x:20
CCM1	52	5.47881	146	mitochondrial stress:52	major	100	mitochondrial transport; lysolipin x:20
FZO1	52	5.41157	146	mitochondrial stress:52	major	100	mitochondrial transport; lysolipin x:20
SSQ1	52	5.39096	146	mitochondrial stress:52	major	100	mitochondrial transport; lysolipin x:20
RSM19	52	5.37174	146	mitochondrial stress:52	major	100	mitochondrial transport; lysolipin x:20
MTM1	52	5.32187	146	mitochondrial stress:52	major	100	mitochondrial transport; lysolipin x:20
EUG1	52	5.31611	146	mitochondrial stress:52	major	100	mitochondrial transport; lysolipin x:20
MRPS5	52	5.22366	146	mitochondrial stress:52	major	100	mitochondrial transport; lysolipin x:20
SLA1	52	5.20523	146	mitochondrial stress:52	major	100	mitochondrial transport; lysolipin x:20
MRP7	52	5.20386	146	mitochondrial stress:52	major	100	mitochondrial transport; lysolipin x:20
FAB1	52	5.19543	146	mitochondrial stress:52	major	100	mitochondrial transport; lysolipin x:20
MRPS12	52	5.16309	146	mitochondrial stress:52	major	100	mitochondrial transport; lysolipin x:20
PPT2	52	5.10667	146	mitochondrial stress:52	major	100	mitochondrial transport; lysolipin x:20
MRPL9	52	5.10396	146	mitochondrial stress:52	major	100	mitochondrial transport; lysolipin x:20
MRPL4	52	5.08054	146	mitochondrial stress:52	major	100	mitochondrial transport; lysolipin x:20
PET123	52	5.07286	146	mitochondrial stress:52	major	100	mitochondrial transport; lysolipin x:20
ATP5	52	5.06054	146	mitochondrial stress:52	major	100	mitochondrial transport; lysolipin x:20
DSS1	52	5.05988	146	mitochondrial stress:52	major	100	mitochondrial transport; lysolipin x:20
MRP2	52	5.02395	146	mitochondrial stress:52	major	100	mitochondrial transport; lysolipin x:20
MTG1	52	4.97298	146	mitochondrial stress:52	major	100	mitochondrial transport; lysolipin x:20
ISM1	52	4.96954	146	mitochondrial stress:52	major	100	mitochondrial transport; lysolipin x:20
IMG1	52	4.95361	146	mitochondrial stress:52	major	100	mitochondrial transport; lysolipin x:20
IRC3	52	4.95254	146	mitochondrial stress:52	major	100	mitochondrial transport; lysolipin x:20
RSM7	52	4.92433	146	mitochondrial stress:52	major	100	mitochondrial transport; lysolipin x:20
MRPL8	52	4.89392	146	mitochondrial stress:52	major	100	mitochondrial transport; lysolipin x:20
ABF2	52	4.81222	146	mitochondrial stress:52	major	100	mitochondrial transport; lysolipin x:20
MRP20	52	4.76309	146	mitochondrial stress:52	major	100	mitochondrial transport; lysolipin x:20
RSM23	52	4.74352	146	mitochondrial stress:52	major	100	mitochondrial transport; lysolipin x:20
RSM25	52	4.65441	146	mitochondrial stress:52	major	100	mitochondrial transport; lysolipin x:20
RSM18	52	4.61013	146	mitochondrial stress:52	major	100	mitochondrial transport; lysolipin x:20
TOM40	52	4.60581	146	mitochondrial stress:52	major	100	mitochondrial transport; lysolipin x:20
MRPL37	52	4.57137	146	mitochondrial stress:52	major	100	mitochondrial transport; lysolipin x:20
YLR149C	52	4.51974	146	mitochondrial stress:52	major	100	mitochondrial transport; lysolipin x:20
MIP1	52	4.4766	146	mitochondrial stress:52	major	100	mitochondrial transport; lysolipin x:20
MRPS35	52	4.44782	146	mitochondrial stress:52	major	100	mitochondrial transport; lysolipin x:20
MRPL33	52	4.43473	146	mitochondrial stress:52	major	100	mitochondrial transport; lysolipin x:20
MRPL24	52	4.38258	146	mitochondrial stress:52	major	100	mitochondrial transport; lysolipin x:20
MIG3	52	4.37402	146	mitochondrial stress:52	major	100	mitochondrial transport; lysolipin x:20
MSH1	52	4.35532	146	mitochondrial stress:52	major	100	mitochondrial transport; lysolipin x:20
MSK1	52	4.34522	146	mitochondrial stress:52	major	100	mitochondrial transport; lysolipin x:20
PET309	52	4.34518	146	mitochondrial stress:52	major	100	mitochondrial transport; lysolipin x:20
AEP1	52	4.33265	146	mitochondrial stress:52	major	100	mitochondrial transport; lysolipin x:20
FPR2	52	4.27856	146	mitochondrial stress:52	major	100	mitochondrial transport; lysolipin x:20
COX6	52	4.27037	146	mitochondrial stress:52	major	100	mitochondrial transport; lysolipin x:20
MGM101	52	4.26663	146	mitochondrial stress:52	major	100	mitochondrial transport; lysolipin x:20
MSM1	52	4.24687	146	mitochondrial stress:52	major	100	mitochondrial transport; lysolipin x:20
MRPL22	52	4.19967	146	mitochondrial stress:52	major	100	mitochondrial transport; lysolipin x:20
MRP21	52	4.18464	146	mitochondrial stress:52	major	100	mitochondrial transport; lysolipin x:20
MTF1	52	4.17758	146	mitochondrial stress:52	major	100	mitochondrial transport; lysolipin x:20
HER2	52	4.17546	146	mitochondrial stress:52	major	100	mitochondrial transport; lysolipin x:20
PET111	52	4.17162	146	mitochondrial stress:52	major	100	mitochondrial transport; lysolipin x:20
AIM10	52	4.12993	146	mitochondrial stress:52	major	100	mitochondrial transport; lysolipin x:20
MSS116	52	4.12777	146	mitochondrial stress:52	major	100	mitochondrial transport; lysolipin x:20
GEP5	52	4.11969	146	mitochondrial stress:52	major	100	mitochondrial transport; lysolipin x:20
RIM2	52	4.09794	146	mitochondrial stress:52	major	100	mitochondrial transport; lysolipin x:20
RIM1	52	4.08531	146	mitochondrial stress:52	major	100	mitochondrial transport; lysolipin x:20
RSM27	52	3.99856	146	mitochondrial stress:52	major	100	mitochondrial transport; lysolipin x:20
MSW1	52	3.94064	146	mitochondrial stress:52	major	100	mitochondrial transport; lysolipin x:20
RRG1	52	3.92587	146	mitochondrial stress:52	major	100	mitochondrial transport; lysolipin x:20
AEP2	52	3.84975	146	mitochondrial stress:52	major	100	mitochondrial transport; lysolipin x:20
DIM1	52	3.84549	146	mitochondrial stress:52	major	100	mitochondrial transport; lysolipin x:20
RER2	52	3.84531	146	mitochondrial stress:52	major	100	mitochondrial transport; lysolipin x:20
MDJ1	52	3.83972	146	mitochondrial stress:52	major	100	mitochondrial transport; lysolipin x:20
SOD2	52	3.83336	146	mitochondrial stress:52	major	100	mitochondrial transport; lysolipin x:20
ACO1	52	3.8208	146	mitochondrial stress:52	major	100	mitochondrial transport; lysolipin x:20
OXA1	52	3.81921	146	mitochondrial stress:52	major	100	mitochondrial transport; lysolipin x:20
RTC6	52	3.81686	146	mitochondrial stress:52	major	100	mitochondrial transport; lysolipin x:20
MRPL38	52	3.79192	146	mitochondrial stress:52	major	100	mitochondrial transport; lysolipin x:20
MBP1	52	3.76499	146	mitochondrial stress:52	major	100	mitochondrial transport; lysolipin x:20
PET130	52	3.76177	146	mitochondrial stress:52	major	100	mitochondrial transport; lysolipin x:20
MRPL20	52	3.76152	146	mitochondrial stress:52	major	100	mitochondrial transport; lysolipin x:20
DIA4	52	3.72747	146	mitochondrial stress:52	major	100	mitochondrial transport; lysolipin x:20
ATP4	52	3.70001	146	mitochondrial stress:52	major	100	mitochondrial transport; lysolipin x:20
MRM1	52	3.69882	146	mitochondrial stress:52	major	100	mitochondrial transport; lysolipin x:20
GEP3	52	3.69549	146	mitochondrial stress:52	major	100	mitochondrial transport; lysolipin x:20
GIN4	52	3.68722	146	mitochondrial stress:52	major	100	mitochondrial transport; lysolipin x:20
QCR7	52	3.66514	146	mitochondrial stress:52	major	100	mitochondrial transport; lysolipin x:20
MRPL35	52	3.63572	146	mitochondrial stress:52	major	100	mitochondrial transport; lysolipin x:20
RSM22	52	3.62439	146	mitochondrial stress:52	major	100	mitochondrial transport; lysolipin x:20
YIL060W	52	3.60504	146	mitochondrial stress:52	major	100	mitochondrial transport; lysolipin x:20
MGM1	52	3.57591	146	mitochondrial stress:52	major	100	mitochondrial transport; lysolipin x:20
MRP10	52	3.56764	146	mitochondrial stress:52	major	100	mitochondrial transport; lysolipin x:20
ATP14	52	3.5589	146	mitochondrial stress:52	major	100	mitochondrial transport; lysolipin x:20
SOV1	52	3.55739	146	mitochondrial stress:52	major	100	mitochondrial transport; lysolipin x:20
DCS1	52	3.55392	146	mitochondrial stress:52	major	100	mitochondrial transport; lysolipin x:20
MRPL25	52	3.54018	146	mitochondrial stress:52	major	100	mitochondrial transport; lysolipin x:20
MTG2	52	3.49483	146	mitochondrial stress:52	major	100	mitochondrial transport; lysolipin x:20
MIA40	52	3.48296	146	mitochondrial stress:52	major	100	mitochondrial transport; lysolipin x:20
RRF1	52	3.47712	146	mitochondrial stress:52	major	100	mitochondrial transport; lysolipin x:20
SUV3	52	3.47381	146	mitochondrial stress:52	major	100	mitochondrial transport; lysolipin x:20
MRPL10	52	3.45977	146	mitochondrial stress:52	major	100	mitochondrial transport; lysolipin x:20
MRPL16	52	3.45409	146	mitochondrial stress:52	major	100	mitochondrial transport; lysolipin x:20
MRPL32	52	3.43753	146	mitochondrial stress:52	major	100	mitochondrial transport; lysolipin x:20
MRPL23	52	3.43238	146	mitochondrial stress:52	major	100	mitochondrial transport; lysolipin x:20
GGC1	52	3.41609	146	mitochondrial stress:52	major	100	mitochondrial transport; lysolipin x:20
PCP1	52	3.3929	146	mitochondrial stress:52	major	100	mitochondrial transport; lysolipin x:20
MRPL27	52	3.38834	146	mitochondrial stress:52	major	100	mitochondrial transport; lysolipin x:20
CLC1	52	3.33371	146	mitochondrial stress:52	major	100	mitochondrial transport; lysolipin x:20
MSF1	52	3.30101	146	mitochondrial stress:52	major	100	mitochondrial transport; lysolipin x:20
IMG2	52	3.2974	146	mitochondrial stress:52	major	100	mitochondrial transport; lysolipin x:20
MRPL6	52	3.27811	146	mitochondrial stress:52	major	100	mitochondrial transport; lysolipin x:20
ILV5	52	3.27587	146	mitochondrial stress:52	major	100	mitochondrial transport; lysolipin x:20
ATP17	52	3.26192	146	mitochondrial stress:52	major	100	mitochondrial transport; lysolipin x:20
GLO3	52	3.24608	146	mitochondrial stress:52	major	100	mitochondrial transport; lysolipin x:20
PET112	52	3.23846	146	mitochondrial stress:52	major	100	mitochondrial transport; lysolipin x:20
MRF1	52	3.19772	146	mitochondrial stress:52	major	100	mitochondrial transport; lysolipin x:20
MAM33	52	3.19436	146	mitochondrial stress:52	major	100	mitochondrial transport; lysolipin x:20
CIN4	52	3.16835	146	mitochondrial stress:52	major	100	mitochondrial transport; lysolipin x:20
ISA1	52	3.15602	146	mitochondrial stress:52	major	100	mitochondrial transport; lysolipin x:20
SAC6	52	3.13482	146	mitochondrial stress:52	major	100	mitochondrial transport; lysolipin x:20
IRC19	52	3.11601	146	mitochondrial stress:52	major	100	mitochondrial transport; lysolipin x:20
NEO1	41	24.9138	101	NEO1-PIK1:41	major	100	TRAPP complex; amiodarone:27
PIK1	41	14.7593	101	NEO1-PIK1:41	major	100	TRAPP complex; amiodarone:27
VPS35	41	9.39438	101	NEO1-PIK1:41	major	100	TRAPP complex; amiodarone:27
CKB1	41	9.05184	101	NEO1-PIK1:41	major	100	TRAPP complex; amiodarone:27
RCY1	41	8.48465	101	NEO1-PIK1:41	major	100	TRAPP complex; amiodarone:27
RAM1	41	7.64047	101	NEO1-PIK1:41	major	100	TRAPP complex; amiodarone:27
VPS29	41	7.33788	101	NEO1-PIK1:41	major	100	TRAPP complex; amiodarone:27
PEP8	41	7.1189	101	NEO1-PIK1:41	major	100	TRAPP complex; amiodarone:27
LSM1	41	7.00792	101	NEO1-PIK1:41	major	100	TRAPP complex; amiodarone:27
CKB2	41	6.32495	101	NEO1-PIK1:41	major	100	TRAPP complex; amiodarone:27
RIM21	41	6.21979	101	NEO1-PIK1:41	major	100	TRAPP complex; amiodarone:27
TDH1	41	6.19575	101	NEO1-PIK1:41	major	100	TRAPP complex; amiodarone:27
TRS33	41	5.81801	101	NEO1-PIK1:41	major	100	TRAPP complex; amiodarone:27
SNX3	41	5.68714	101	NEO1-PIK1:41	major	100	TRAPP complex; amiodarone:27
VPS36	41	5.45022	101	NEO1-PIK1:41	major	100	TRAPP complex; amiodarone:27
SAC3	41	5.43036	101	NEO1-PIK1:41	major	100	TRAPP complex; amiodarone:27
SNF7	41	5.38166	101	NEO1-PIK1:41	major	100	TRAPP complex; amiodarone:27
VPS28	41	5.1689	101	NEO1-PIK1:41	major	100	TRAPP complex; amiodarone:27
RRT2	41	5.11264	101	NEO1-PIK1:41	major	100	TRAPP complex; amiodarone:27
VPS74	41	4.95296	101	NEO1-PIK1:41	major	100	TRAPP complex; amiodarone:27
VPS25	41	4.92268	101	NEO1-PIK1:41	major	100	TRAPP complex; amiodarone:27
CDC50	41	4.89357	101	NEO1-PIK1:41	major	100	TRAPP complex; amiodarone:27
ERV14	41	4.8811	101	NEO1-PIK1:41	major	100	TRAPP complex; amiodarone:27
REG1	41	4.8794	101	NEO1-PIK1:41	major	100	TRAPP complex; amiodarone:27
GGA2	41	4.85864	101	NEO1-PIK1:41	major	100	TRAPP complex; amiodarone:27
TRS65	41	4.71268	101	NEO1-PIK1:41	major	100	TRAPP complex; amiodarone:27
YGR122W	41	4.69545	101	NEO1-PIK1:41	major	100	TRAPP complex; amiodarone:27
YIP5	41	4.68886	101	NEO1-PIK1:41	major	100	TRAPP complex; amiodarone:27
VPS21	41	4.68412	101	NEO1-PIK1:41	major	100	TRAPP complex; amiodarone:27
TPM1	41	4.66137	101	NEO1-PIK1:41	major	100	TRAPP complex; amiodarone:27
SPT3	41	4.66091	101	NEO1-PIK1:41	major	100	TRAPP complex; amiodarone:27
ERG2	41	4.64964	101	NEO1-PIK1:41	major	100	TRAPP complex; amiodarone:27
LAA1	41	4.57457	101	NEO1-PIK1:41	major	100	TRAPP complex; amiodarone:27
GYP1	41	4.55983	101	NEO1-PIK1:41	major	100	TRAPP complex; amiodarone:27
YPT31	41	4.54535	101	NEO1-PIK1:41	major	100	TRAPP complex; amiodarone:27
PEP7	41	4.50971	101	NEO1-PIK1:41	major	100	TRAPP complex; amiodarone:27
THP1	41	4.49183	101	NEO1-PIK1:41	major	100	TRAPP complex; amiodarone:27
DST1	41	4.4323	101	NEO1-PIK1:41	major	100	TRAPP complex; amiodarone:27
ERG11	41	4.43105	101	NEO1-PIK1:41	major	100	TRAPP complex; amiodarone:27
SWR1	41	4.28614	101	NEO1-PIK1:41	major	100	TRAPP complex; amiodarone:27
KES1	41	4.20931	101	NEO1-PIK1:41	major	100	TRAPP complex; amiodarone:27
MNL2	41	4.18555	101	NEO1-PIK1:41	major	100	TRAPP complex; amiodarone:27
NBP2	41	4.13314	101	NEO1-PIK1:41	major	100	TRAPP complex; amiodarone:27
NPR1	41	4.08176	101	NEO1-PIK1:41	major	100	TRAPP complex; amiodarone:27
PDR1	41	4.07943	101	NEO1-PIK1:41	major	100	TRAPP complex; amiodarone:27
RIM101	41	4.06711	101	NEO1-PIK1:41	major	100	TRAPP complex; amiodarone:27
YKE2	41	4.02195	101	NEO1-PIK1:41	major	100	TRAPP complex; amiodarone:27
RIM8	41	3.98608	101	NEO1-PIK1:41	major	100	TRAPP complex; amiodarone:27
APM2	41	3.98112	101	NEO1-PIK1:41	major	100	TRAPP complex; amiodarone:27
CHS5	41	3.92418	101	NEO1-PIK1:41	major	100	TRAPP complex; amiodarone:27
GTR1	41	3.89563	101	NEO1-PIK1:41	major	100	TRAPP complex; amiodarone:27
ARP6	41	3.88718	101	NEO1-PIK1:41	major	100	TRAPP complex; amiodarone:27
VPS9	41	3.77987	101	NEO1-PIK1:41	major	100	TRAPP complex; amiodarone:27
TVP23	41	3.77575	101	NEO1-PIK1:41	major	100	TRAPP complex; amiodarone:27
RIM13	41	3.74857	101	NEO1-PIK1:41	major	100	TRAPP complex; amiodarone:27
PIM1	41	3.71932	101	NEO1-PIK1:41	major	100	TRAPP complex; amiodarone:27
VPS71	41	3.71165	101	NEO1-PIK1:41	major	100	TRAPP complex; amiodarone:27
TOM7	41	3.69644	101	NEO1-PIK1:41	major	100	TRAPP complex; amiodarone:27
SAC7	41	3.66145	101	NEO1-PIK1:41	major	100	TRAPP complex; amiodarone:27
PBP1	41	3.60597	101	NEO1-PIK1:41	major	100	TRAPP complex; amiodarone:27
ISW1	41	3.57722	101	NEO1-PIK1:41	major	100	TRAPP complex; amiodarone:27
ECM18	41	3.5707	101	NEO1-PIK1:41	major	100	TRAPP complex; amiodarone:27
SCS2	41	3.52153	101	NEO1-PIK1:41	major	100	TRAPP complex; amiodarone:27
IOC2	41	3.51974	101	NEO1-PIK1:41	major	100	TRAPP complex; amiodarone:27
SLM3	41	3.50263	101	NEO1-PIK1:41	major	100	TRAPP complex; amiodarone:27
IZH1	41	3.46375	101	NEO1-PIK1:41	major	100	TRAPP complex; amiodarone:27
RPS10A	41	3.44136	101	NEO1-PIK1:41	major	100	TRAPP complex; amiodarone:27
PEP12	41	3.43983	101	NEO1-PIK1:41	major	100	TRAPP complex; amiodarone:27
SWH1	41	3.43794	101	NEO1-PIK1:41	major	100	TRAPP complex; amiodarone:27
PSY4	41	3.39088	101	NEO1-PIK1:41	major	100	TRAPP complex; amiodarone:27
SPO7	41	3.3784	101	NEO1-PIK1:41	major	100	TRAPP complex; amiodarone:27
SWC3	41	3.3709	101	NEO1-PIK1:41	major	100	TRAPP complex; amiodarone:27
AFT2	41	3.36147	101	NEO1-PIK1:41	major	100	TRAPP complex; amiodarone:27
YEH2	41	3.35957	101	NEO1-PIK1:41	major	100	TRAPP complex; amiodarone:27
TCA17	41	3.31378	101	NEO1-PIK1:41	major	100	TRAPP complex; amiodarone:27
RIM9	41	3.31102	101	NEO1-PIK1:41	major	100	TRAPP complex; amiodarone:27
DPH5	41	3.31002	101	NEO1-PIK1:41	major	100	TRAPP complex; amiodarone:27
NOP8	41	3.28532	101	NEO1-PIK1:41	major	100	TRAPP complex; amiodarone:27
IMP2'	41	3.28055	101	NEO1-PIK1:41	major	100	TRAPP complex; amiodarone:27
PEX29	41	3.23981	101	NEO1-PIK1:41	major	100	TRAPP complex; amiodarone:27
PEX30	41	3.21504	101	NEO1-PIK1:41	major	100	TRAPP complex; amiodarone:27
IRS4	41	3.18689	101	NEO1-PIK1:41	major	100	TRAPP complex; amiodarone:27
RIM20	41	3.17856	101	NEO1-PIK1:41	major	100	TRAPP complex; amiodarone:27
YIP4	41	3.17578	101	NEO1-PIK1:41	major	100	TRAPP complex; amiodarone:27
JJJ3	41	3.17271	101	NEO1-PIK1:41	major	100	TRAPP complex; amiodarone:27
SET2	41	3.17061	101	NEO1-PIK1:41	major	100	TRAPP complex; amiodarone:27
VPS72	41	3.16032	101	NEO1-PIK1:41	major	100	TRAPP complex; amiodarone:27
BTS1	41	3.15698	101	NEO1-PIK1:41	major	100	TRAPP complex; amiodarone:27
DFG16	41	3.1171	101	NEO1-PIK1:41	major	100	TRAPP complex; amiodarone:27
NEO1	34	58.1254	28	NEO1:34	major	50	NEO1-PIK1; chlorpromazine:21
RCY1	34	11.9227	28	NEO1:34	major	50	NEO1-PIK1; chlorpromazine:21
VPS35	34	7.73808	28	NEO1:34	major	50	NEO1-PIK1; chlorpromazine:21
CKB2	34	7.55156	28	NEO1:34	major	50	NEO1-PIK1; chlorpromazine:21
GYP1	34	6.79555	28	NEO1:34	major	50	NEO1-PIK1; chlorpromazine:21
VPS74	34	6.71387	28	NEO1:34	major	50	NEO1-PIK1; chlorpromazine:21
PEP8	34	6.4196	28	NEO1:34	major	50	NEO1-PIK1; chlorpromazine:21
RAM1	34	6.31131	28	NEO1:34	major	50	NEO1-PIK1; chlorpromazine:21
CKB1	34	5.96441	28	NEO1:34	major	50	NEO1-PIK1; chlorpromazine:21
ERV14	34	5.90253	28	NEO1:34	major	50	NEO1-PIK1; chlorpromazine:21
NHX1	34	5.49545	28	NEO1:34	major	50	NEO1-PIK1; chlorpromazine:21
RPS10A	34	5.16122	28	NEO1:34	major	50	NEO1-PIK1; chlorpromazine:21
SNF7	34	4.95815	28	NEO1:34	major	50	NEO1-PIK1; chlorpromazine:21
ERG2	34	4.82842	28	NEO1:34	major	50	NEO1-PIK1; chlorpromazine:21
NEM1	34	4.51169	28	NEO1:34	major	50	NEO1-PIK1; chlorpromazine:21
SAC1	34	4.50681	28	NEO1:34	major	50	NEO1-PIK1; chlorpromazine:21
VPS45	34	4.04423	28	NEO1:34	major	50	NEO1-PIK1; chlorpromazine:21
SPO7	34	3.94869	28	NEO1:34	major	50	NEO1-PIK1; chlorpromazine:21
CDC50	34	3.89357	28	NEO1:34	major	50	NEO1-PIK1; chlorpromazine:21
VPS29	34	3.83089	28	NEO1:34	major	50	NEO1-PIK1; chlorpromazine:21
CSG2	34	3.82111	28	NEO1:34	major	50	NEO1-PIK1; chlorpromazine:21
LSM1	34	3.52854	28	NEO1:34	major	50	NEO1-PIK1; chlorpromazine:21
VPS25	34	3.47217	28	NEO1:34	major	50	NEO1-PIK1; chlorpromazine:21
PAT1	34	3.38648	28	NEO1:34	major	50	NEO1-PIK1; chlorpromazine:21
YPK1	34	3.1462	28	NEO1:34	major	50	NEO1-PIK1; chlorpromazine:21
SAC6	34	3.10733	28	NEO1:34	major	50	NEO1-PIK1; chlorpromazine:21
PDR1	26	10.5998	1	PDR1:26	major	100	TOR signaling; cmp #2222:34
GCS1	40	14.618	19	plasma membrane duress:40	major	83.33	aromatic AA biosynthesis:8
RCY1	40	11.5018	19	plasma membrane duress:40	major	83.33	aromatic AA biosynthesis:8
TRP4	40	9.76625	19	plasma membrane duress:40	major	83.33	aromatic AA biosynthesis:8
ARO1	40	8.80831	19	plasma membrane duress:40	major	83.33	aromatic AA biosynthesis:8
GCN2	40	8.15443	19	plasma membrane duress:40	major	83.33	aromatic AA biosynthesis:8
TRP1	40	7.26563	19	plasma membrane duress:40	major	83.33	aromatic AA biosynthesis:8
TRP3	40	7.15279	19	plasma membrane duress:40	major	83.33	aromatic AA biosynthesis:8
TRP2	40	6.77518	19	plasma membrane duress:40	major	83.33	aromatic AA biosynthesis:8
GCN3	40	6.75089	19	plasma membrane duress:40	major	83.33	aromatic AA biosynthesis:8
CDC50	40	6.31529	19	plasma membrane duress:40	major	83.33	aromatic AA biosynthesis:8
YPT31	40	5.4595	19	plasma membrane duress:40	major	83.33	aromatic AA biosynthesis:8
GCN4	40	4.75236	19	plasma membrane duress:40	major	83.33	aromatic AA biosynthesis:8
GCN20	40	3.5477	19	plasma membrane duress:40	major	83.33	aromatic AA biosynthesis:8
HEM12	40	3.39699	19	plasma membrane duress:40	major	83.33	aromatic AA biosynthesis:8
DRS2	40	3.26106	19	plasma membrane duress:40	major	83.33	aromatic AA biosynthesis:8
ADO1	40	3.13271	19	plasma membrane duress:40	major	83.33	aromatic AA biosynthesis:8
VPS25	23	6.04884	7	redox potentiating:23	major	85.71	NEO1-PIK1; chlorpromazine:21
VPS36	23	5.77462	7	redox potentiating:23	major	85.71	NEO1-PIK1; chlorpromazine:21
SNF7	23	5.72301	7	redox potentiating:23	major	85.71	NEO1-PIK1; chlorpromazine:21
STP22	23	4.54749	7	redox potentiating:23	major	85.71	NEO1-PIK1; chlorpromazine:21
RIM8	23	3.60318	7	redox potentiating:23	major	85.71	NEO1-PIK1; chlorpromazine:21
VPS28	23	3.45909	7	redox potentiating:23	major	85.71	NEO1-PIK1; chlorpromazine:21
YGR122W	23	3.35365	7	redox potentiating:23	major	85.71	NEO1-PIK1; chlorpromazine:21
RPO31	42	11.2663	6	RNA pol III & RNase P/MRP:42	major	80	RNA pol III & DNA damage; aclarubicin:59
POP1	42	8.11463	6	RNA pol III & RNase P/MRP:42	major	80	RNA pol III & DNA damage; aclarubicin:59
RPC53	42	4.91082	6	RNA pol III & RNase P/MRP:42	major	80	RNA pol III & DNA damage; aclarubicin:59
RET1	42	4.03428	6	RNA pol III & RNase P/MRP:42	major	80	RNA pol III & DNA damage; aclarubicin:59
RPP1	42	3.92417	6	RNA pol III & RNase P/MRP:42	major	80	RNA pol III & DNA damage; aclarubicin:59
GLC7	20	3.70093	3	RNA processing & uracil transport:20	major	0	unique to this dataset
RRP45	20	3.66927	3	RNA processing & uracil transport:20	major	0	unique to this dataset
RPP1	5	5.92973	1	RPP1 & pyrimidine depletion:5	major	100	ASA1 inhibitors:15; transcription inhibitors; 6-azauracil:47
RSC58	43	10.091	17	RSC & ERG11:43	major	43.75	RSC complex & mRNA processing:50
ERG11	43	6.23902	17	RSC & ERG11:43	major	43.75	RSC complex & mRNA processing:50
RSC9	43	5.10024	17	RSC & ERG11:43	major	43.75	RSC complex & mRNA processing:50
RSC8	43	5.00879	17	RSC & ERG11:43	major	43.75	RSC complex & mRNA processing:50
IRS4	43	4.5676	17	RSC & ERG11:43	major	43.75	RSC complex & mRNA processing:50
COG8	43	4.53935	17	RSC & ERG11:43	major	43.75	RSC complex & mRNA processing:50
COG7	43	4.39272	17	RSC & ERG11:43	major	43.75	RSC complex & mRNA processing:50
YRR1	43	4.24702	17	RSC & ERG11:43	major	43.75	RSC complex & mRNA processing:50
SFH1	43	4.17078	17	RSC & ERG11:43	major	43.75	RSC complex & mRNA processing:50
STH1	43	4.15222	17	RSC & ERG11:43	major	43.75	RSC complex & mRNA processing:50
RSC6	43	3.76413	17	RSC & ERG11:43	major	43.75	RSC complex & mRNA processing:50
ARP9	43	3.75635	17	RSC & ERG11:43	major	43.75	RSC complex & mRNA processing:50
HSH49	43	3.63311	17	RSC & ERG11:43	major	43.75	RSC complex & mRNA processing:50
DML1	43	3.59232	17	RSC & ERG11:43	major	43.75	RSC complex & mRNA processing:50
COG6	43	3.44386	17	RSC & ERG11:43	major	43.75	RSC complex & mRNA processing:50
ARP7	43	3.14174	17	RSC & ERG11:43	major	43.75	RSC complex & mRNA processing:50
RSC9	30	9.35101	20	RSC complex & mRNA processing:30	major	60	RSC complex & mRNA processing:50
RSC8	30	9.06891	20	RSC complex & mRNA processing:30	major	60	RSC complex & mRNA processing:50
RSC58	30	8.31054	20	RSC complex & mRNA processing:30	major	60	RSC complex & mRNA processing:50
ARP4	30	6.79497	20	RSC complex & mRNA processing:30	major	60	RSC complex & mRNA processing:50
ACC1	30	6.68826	20	RSC complex & mRNA processing:30	major	60	RSC complex & mRNA processing:50
YTH1	30	6.38173	20	RSC complex & mRNA processing:30	major	60	RSC complex & mRNA processing:50
ARP7	30	6.11006	20	RSC complex & mRNA processing:30	major	60	RSC complex & mRNA processing:50
RPB7	30	5.94409	20	RSC complex & mRNA processing:30	major	60	RSC complex & mRNA processing:50
SPC105	30	5.82511	20	RSC complex & mRNA processing:30	major	60	RSC complex & mRNA processing:50
ARP9	30	5.48078	20	RSC complex & mRNA processing:30	major	60	RSC complex & mRNA processing:50
PAB1	30	5.19827	20	RSC complex & mRNA processing:30	major	60	RSC complex & mRNA processing:50
RPL32	30	4.39132	20	RSC complex & mRNA processing:30	major	60	RSC complex & mRNA processing:50
LSM2	30	4.29097	20	RSC complex & mRNA processing:30	major	60	RSC complex & mRNA processing:50
TFC3	30	3.89652	20	RSC complex & mRNA processing:30	major	60	RSC complex & mRNA processing:50
SFH1	30	3.59751	20	RSC complex & mRNA processing:30	major	60	RSC complex & mRNA processing:50
SPB4	30	3.58447	20	RSC complex & mRNA processing:30	major	60	RSC complex & mRNA processing:50
DFR1	30	3.3758	20	RSC complex & mRNA processing:30	major	60	RSC complex & mRNA processing:50
TIM12	30	3.36042	20	RSC complex & mRNA processing:30	major	60	RSC complex & mRNA processing:50
FHL1	30	3.15815	20	RSC complex & mRNA processing:30	major	60	RSC complex & mRNA processing:50
STH1	30	3.11082	20	RSC complex & mRNA processing:30	major	60	RSC complex & mRNA processing:50
PDR1	47	10.5076	20	sphingolipid biosynthesis & PDR1:47	major	60	sphingolipid biosynthesis:3
RPN4	47	8.15305	20	sphingolipid biosynthesis & PDR1:47	major	60	sphingolipid biosynthesis:3
URE2	47	7.87761	20	sphingolipid biosynthesis & PDR1:47	major	60	sphingolipid biosynthesis:3
SPT3	47	7.05574	20	sphingolipid biosynthesis & PDR1:47	major	60	sphingolipid biosynthesis:3
PTK2	47	6.42732	20	sphingolipid biosynthesis & PDR1:47	major	60	sphingolipid biosynthesis:3
SUR1	47	5.86729	20	sphingolipid biosynthesis & PDR1:47	major	60	sphingolipid biosynthesis:3
IPT1	47	5.78424	20	sphingolipid biosynthesis & PDR1:47	major	60	sphingolipid biosynthesis:3
ACB1	47	5.66337	20	sphingolipid biosynthesis & PDR1:47	major	60	sphingolipid biosynthesis:3
YSP2	47	5.12693	20	sphingolipid biosynthesis & PDR1:47	major	60	sphingolipid biosynthesis:3
ELO3	47	4.77333	20	sphingolipid biosynthesis & PDR1:47	major	60	sphingolipid biosynthesis:3
SPT8	47	4.4435	20	sphingolipid biosynthesis & PDR1:47	major	60	sphingolipid biosynthesis:3
YPK1	47	4.43678	20	sphingolipid biosynthesis & PDR1:47	major	60	sphingolipid biosynthesis:3
CKA2	47	4.22183	20	sphingolipid biosynthesis & PDR1:47	major	60	sphingolipid biosynthesis:3
PTR2	47	3.93712	20	sphingolipid biosynthesis & PDR1:47	major	60	sphingolipid biosynthesis:3
CSG2	47	3.77081	20	sphingolipid biosynthesis & PDR1:47	major	60	sphingolipid biosynthesis:3
HXK2	47	3.68458	20	sphingolipid biosynthesis & PDR1:47	major	60	sphingolipid biosynthesis:3
NUP170	47	3.11128	20	sphingolipid biosynthesis & PDR1:47	major	60	sphingolipid biosynthesis:3
TKL1	49	9.82698	5	superoxide:49	major	33.33	pentose phosphate shunt:38
UTR1	49	6.29942	5	superoxide:49	major	33.33	pentose phosphate shunt:38
RPE1	49	5.94963	5	superoxide:49	major	33.33	pentose phosphate shunt:38
NPT1	49	3.98308	5	superoxide:49	major	33.33	pentose phosphate shunt:38
SWF1	54	19.8364	8	SWF1 & branched chain AA biosynthesis:54	major	14.29	transcription elongation; TREX/THO CMPLX:48
ILV1	54	6.94307	8	SWF1 & branched chain AA biosynthesis:54	major	14.29	transcription elongation; TREX/THO CMPLX:48
RPN4	54	4.85593	8	SWF1 & branched chain AA biosynthesis:54	major	14.29	transcription elongation; TREX/THO CMPLX:48
SRC1	54	4.03922	8	SWF1 & branched chain AA biosynthesis:54	major	14.29	transcription elongation; TREX/THO CMPLX:48
ARO7	54	3.63891	8	SWF1 & branched chain AA biosynthesis:54	major	14.29	transcription elongation; TREX/THO CMPLX:48
ARO1	54	3.51025	8	SWF1 & branched chain AA biosynthesis:54	major	14.29	transcription elongation; TREX/THO CMPLX:48
SPF1	54	3.47099	8	SWF1 & branched chain AA biosynthesis:54	major	14.29	transcription elongation; TREX/THO CMPLX:48
OST3	57	6.77651	109	translation:57	major	33.33	RNA pol III & DNA damage; aclarubicin:59
RPC53	57	6.75298	109	translation:57	major	33.33	RNA pol III & DNA damage; aclarubicin:59
EMI2	57	6.60232	109	translation:57	major	33.33	RNA pol III & DNA damage; aclarubicin:59
BUD16	57	6.53623	109	translation:57	major	33.33	RNA pol III & DNA damage; aclarubicin:59
MTQ2	57	6.52563	109	translation:57	major	33.33	RNA pol III & DNA damage; aclarubicin:59
SPF1	57	6.13972	109	translation:57	major	33.33	RNA pol III & DNA damage; aclarubicin:59
RPS0B	57	6.03464	109	translation:57	major	33.33	RNA pol III & DNA damage; aclarubicin:59
TIF4631	57	5.60363	109	translation:57	major	33.33	RNA pol III & DNA damage; aclarubicin:59
RPL27A	57	4.91991	109	translation:57	major	33.33	RNA pol III & DNA damage; aclarubicin:59
RPL21A	57	4.86202	109	translation:57	major	33.33	RNA pol III & DNA damage; aclarubicin:59
NDC1	57	4.74414	109	translation:57	major	33.33	RNA pol III & DNA damage; aclarubicin:59
RPL13B	57	4.7108	109	translation:57	major	33.33	RNA pol III & DNA damage; aclarubicin:59
HMO1	57	4.68907	109	translation:57	major	33.33	RNA pol III & DNA damage; aclarubicin:59
YVH1	57	4.4432	109	translation:57	major	33.33	RNA pol III & DNA damage; aclarubicin:59
RPL22A	57	4.42624	109	translation:57	major	33.33	RNA pol III & DNA damage; aclarubicin:59
FYV7	57	4.39675	109	translation:57	major	33.33	RNA pol III & DNA damage; aclarubicin:59
CLC1	57	4.39089	109	translation:57	major	33.33	RNA pol III & DNA damage; aclarubicin:59
KRE1	57	4.32425	109	translation:57	major	33.33	RNA pol III & DNA damage; aclarubicin:59
RPS2	57	4.31391	109	translation:57	major	33.33	RNA pol III & DNA damage; aclarubicin:59
ROM2	57	4.25445	109	translation:57	major	33.33	RNA pol III & DNA damage; aclarubicin:59
RPL12A	57	4.16622	109	translation:57	major	33.33	RNA pol III & DNA damage; aclarubicin:59
REI1	57	4.09782	109	translation:57	major	33.33	RNA pol III & DNA damage; aclarubicin:59
MRP7	57	4.00779	109	translation:57	major	33.33	RNA pol III & DNA damage; aclarubicin:59
SHM2	57	4.00414	109	translation:57	major	33.33	RNA pol III & DNA damage; aclarubicin:59
BUD21	57	3.9969	109	translation:57	major	33.33	RNA pol III & DNA damage; aclarubicin:59
GUP1	57	3.96108	109	translation:57	major	33.33	RNA pol III & DNA damage; aclarubicin:59
HIT1	57	3.96102	109	translation:57	major	33.33	RNA pol III & DNA damage; aclarubicin:59
SLA1	57	3.9454	109	translation:57	major	33.33	RNA pol III & DNA damage; aclarubicin:59
RPS15	57	3.9133	109	translation:57	major	33.33	RNA pol III & DNA damage; aclarubicin:59
DOC1	57	3.90926	109	translation:57	major	33.33	RNA pol III & DNA damage; aclarubicin:59
TIF35	57	3.87644	109	translation:57	major	33.33	RNA pol III & DNA damage; aclarubicin:59
RRP45	57	3.83185	109	translation:57	major	33.33	RNA pol III & DNA damage; aclarubicin:59
NOP15	57	3.83179	109	translation:57	major	33.33	RNA pol III & DNA damage; aclarubicin:59
MRPL24	57	3.80193	109	translation:57	major	33.33	RNA pol III & DNA damage; aclarubicin:59
ALG8	57	3.79608	109	translation:57	major	33.33	RNA pol III & DNA damage; aclarubicin:59
SUI3	57	3.78681	109	translation:57	major	33.33	RNA pol III & DNA damage; aclarubicin:59
MTG1	57	3.72003	109	translation:57	major	33.33	RNA pol III & DNA damage; aclarubicin:59
SMD2	57	3.71957	109	translation:57	major	33.33	RNA pol III & DNA damage; aclarubicin:59
SLG1	57	3.68178	109	translation:57	major	33.33	RNA pol III & DNA damage; aclarubicin:59
YLR149C	57	3.66615	109	translation:57	major	33.33	RNA pol III & DNA damage; aclarubicin:59
SWA2	57	3.6562	109	translation:57	major	33.33	RNA pol III & DNA damage; aclarubicin:59
HMI1	57	3.65002	109	translation:57	major	33.33	RNA pol III & DNA damage; aclarubicin:59
KRE6	57	3.62442	109	translation:57	major	33.33	RNA pol III & DNA damage; aclarubicin:59
RML2	57	3.61822	109	translation:57	major	33.33	RNA pol III & DNA damage; aclarubicin:59
RPL16B	57	3.6164	109	translation:57	major	33.33	RNA pol III & DNA damage; aclarubicin:59
GOS1	57	3.60677	109	translation:57	major	33.33	RNA pol III & DNA damage; aclarubicin:59
RPL5	57	3.59346	109	translation:57	major	33.33	RNA pol III & DNA damage; aclarubicin:59
ZUO1	57	3.58356	109	translation:57	major	33.33	RNA pol III & DNA damage; aclarubicin:59
MRT4	57	3.58322	109	translation:57	major	33.33	RNA pol III & DNA damage; aclarubicin:59
RPS4A	57	3.58308	109	translation:57	major	33.33	RNA pol III & DNA damage; aclarubicin:59
RVB2	57	3.56947	109	translation:57	major	33.33	RNA pol III & DNA damage; aclarubicin:59
UTP4	57	3.55817	109	translation:57	major	33.33	RNA pol III & DNA damage; aclarubicin:59
JJJ1	57	3.53151	109	translation:57	major	33.33	RNA pol III & DNA damage; aclarubicin:59
RPS10A	57	3.51366	109	translation:57	major	33.33	RNA pol III & DNA damage; aclarubicin:59
RPS23B	57	3.50548	109	translation:57	major	33.33	RNA pol III & DNA damage; aclarubicin:59
RET1	57	3.49174	109	translation:57	major	33.33	RNA pol III & DNA damage; aclarubicin:59
RRP9	57	3.46522	109	translation:57	major	33.33	RNA pol III & DNA damage; aclarubicin:59
RPS13	57	3.46413	109	translation:57	major	33.33	RNA pol III & DNA damage; aclarubicin:59
RPS21B	57	3.4439	109	translation:57	major	33.33	RNA pol III & DNA damage; aclarubicin:59
RPS16A	57	3.44341	109	translation:57	major	33.33	RNA pol III & DNA damage; aclarubicin:59
RTC6	57	3.44271	109	translation:57	major	33.33	RNA pol III & DNA damage; aclarubicin:59
RPL39	57	3.37758	109	translation:57	major	33.33	RNA pol III & DNA damage; aclarubicin:59
RPS23A	57	3.3755	109	translation:57	major	33.33	RNA pol III & DNA damage; aclarubicin:59
RPS3	57	3.36891	109	translation:57	major	33.33	RNA pol III & DNA damage; aclarubicin:59
UAF30	57	3.36433	109	translation:57	major	33.33	RNA pol III & DNA damage; aclarubicin:59
RGP1	57	3.3459	109	translation:57	major	33.33	RNA pol III & DNA damage; aclarubicin:59
SUV3	57	3.34135	109	translation:57	major	33.33	RNA pol III & DNA damage; aclarubicin:59
COG5	57	3.339	109	translation:57	major	33.33	RNA pol III & DNA damage; aclarubicin:59
NAM2	57	3.29896	109	translation:57	major	33.33	RNA pol III & DNA damage; aclarubicin:59
SFP1	57	3.2897	109	translation:57	major	33.33	RNA pol III & DNA damage; aclarubicin:59
RPS29B	57	3.28089	109	translation:57	major	33.33	RNA pol III & DNA damage; aclarubicin:59
YUR1	57	3.27377	109	translation:57	major	33.33	RNA pol III & DNA damage; aclarubicin:59
YAR1	57	3.20918	109	translation:57	major	33.33	RNA pol III & DNA damage; aclarubicin:59
PEX32	57	3.20832	109	translation:57	major	33.33	RNA pol III & DNA damage; aclarubicin:59
RSM25	57	3.20749	109	translation:57	major	33.33	RNA pol III & DNA damage; aclarubicin:59
MTG2	57	3.17063	109	translation:57	major	33.33	RNA pol III & DNA damage; aclarubicin:59
DSS1	57	3.16702	109	translation:57	major	33.33	RNA pol III & DNA damage; aclarubicin:59
NOG1	57	3.16491	109	translation:57	major	33.33	RNA pol III & DNA damage; aclarubicin:59
RRG1	57	3.16415	109	translation:57	major	33.33	RNA pol III & DNA damage; aclarubicin:59
ALD6	57	3.15682	109	translation:57	major	33.33	RNA pol III & DNA damage; aclarubicin:59
MSS116	57	3.1536	109	translation:57	major	33.33	RNA pol III & DNA damage; aclarubicin:59
MRPS35	57	3.13631	109	translation:57	major	33.33	RNA pol III & DNA damage; aclarubicin:59
PEP3	57	3.13337	109	translation:57	major	33.33	RNA pol III & DNA damage; aclarubicin:59
MRPS5	57	3.12978	109	translation:57	major	33.33	RNA pol III & DNA damage; aclarubicin:59
MRPL20	57	3.11563	109	translation:57	major	33.33	RNA pol III & DNA damage; aclarubicin:59
CPR7	57	3.10218	109	translation:57	major	33.33	RNA pol III & DNA damage; aclarubicin:59
TRP1	46	13.6311	37	TRP & mitochondrial translation:46	major	100	aromatic AA biosynthesis:8
ARO1	46	10.6656	37	TRP & mitochondrial translation:46	major	100	aromatic AA biosynthesis:8
TRP4	46	10.4712	37	TRP & mitochondrial translation:46	major	100	aromatic AA biosynthesis:8
TRP3	46	9.04082	37	TRP & mitochondrial translation:46	major	100	aromatic AA biosynthesis:8
RER2	46	8.22377	37	TRP & mitochondrial translation:46	major	100	aromatic AA biosynthesis:8
GCN3	46	8.07128	37	TRP & mitochondrial translation:46	major	100	aromatic AA biosynthesis:8
TRP2	46	6.75763	37	TRP & mitochondrial translation:46	major	100	aromatic AA biosynthesis:8
GCN4	46	6.68167	37	TRP & mitochondrial translation:46	major	100	aromatic AA biosynthesis:8
GCN2	46	5.22677	37	TRP & mitochondrial translation:46	major	100	aromatic AA biosynthesis:8
ARO3	46	4.59284	37	TRP & mitochondrial translation:46	major	100	aromatic AA biosynthesis:8
GCN20	46	4.14462	37	TRP & mitochondrial translation:46	major	100	aromatic AA biosynthesis:8
YIL060W	46	4.03991	37	TRP & mitochondrial translation:46	major	100	aromatic AA biosynthesis:8
RML2	46	3.83201	37	TRP & mitochondrial translation:46	major	100	aromatic AA biosynthesis:8
IRR1	46	3.5352	37	TRP & mitochondrial translation:46	major	100	aromatic AA biosynthesis:8
MRP2	46	3.52416	37	TRP & mitochondrial translation:46	major	100	aromatic AA biosynthesis:8
SLM5	46	3.42513	37	TRP & mitochondrial translation:46	major	100	aromatic AA biosynthesis:8
RSM25	46	3.3544	37	TRP & mitochondrial translation:46	major	100	aromatic AA biosynthesis:8
MRPS5	46	3.34633	37	TRP & mitochondrial translation:46	major	100	aromatic AA biosynthesis:8
SUV3	46	3.3017	37	TRP & mitochondrial translation:46	major	100	aromatic AA biosynthesis:8
RSM7	46	3.27821	37	TRP & mitochondrial translation:46	major	100	aromatic AA biosynthesis:8
MHR1	46	3.25159	37	TRP & mitochondrial translation:46	major	100	aromatic AA biosynthesis:8
HMI1	46	3.22565	37	TRP & mitochondrial translation:46	major	100	aromatic AA biosynthesis:8
AIM10	46	3.21488	37	TRP & mitochondrial translation:46	major	100	aromatic AA biosynthesis:8
MRPL51	46	3.20012	37	TRP & mitochondrial translation:46	major	100	aromatic AA biosynthesis:8
MRH4	46	3.19504	37	TRP & mitochondrial translation:46	major	100	aromatic AA biosynthesis:8
RTC6	46	3.11807	37	TRP & mitochondrial translation:46	major	100	aromatic AA biosynthesis:8
MTG1	46	3.10248	37	TRP & mitochondrial translation:46	major	100	aromatic AA biosynthesis:8
RPN4	9	3.75123	3	TSC3-RPN4:9	major	50	transcription inhibitors; 6-azauracil:47
RPP1	9	3.20219	3	TSC3-RPN4:9	major	50	transcription inhibitors; 6-azauracil:47
PAC2	25	11.8672	11	tubulin folding & SWR complex:25	major	75	tubulin complex; nocodazole:35
TUB3	25	9.49188	11	tubulin folding & SWR complex:25	major	75	tubulin complex; nocodazole:35
ARP6	25	8.22385	11	tubulin folding & SWR complex:25	major	75	tubulin complex; nocodazole:35
VPS71	25	8.02743	11	tubulin folding & SWR complex:25	major	75	tubulin complex; nocodazole:35
SWC3	25	7.14807	11	tubulin folding & SWR complex:25	major	75	tubulin complex; nocodazole:35
CIN1	25	6.9375	11	tubulin folding & SWR complex:25	major	75	tubulin complex; nocodazole:35
VPS72	25	6.04476	11	tubulin folding & SWR complex:25	major	75	tubulin complex; nocodazole:35
SWR1	25	5.95783	11	tubulin folding & SWR complex:25	major	75	tubulin complex; nocodazole:35
CIN2	25	4.58337	11	tubulin folding & SWR complex:25	major	75	tubulin complex; nocodazole:35
HTZ1	25	3.64053	11	tubulin folding & SWR complex:25	major	75	tubulin complex; nocodazole:35
SWC5	25	3.61628	11	tubulin folding & SWR complex:25	major	75	tubulin complex; nocodazole:35
RPN4	39	11.5873	85	ubiquinone biosynthesis & proteasome:39	major	58.33	ubiquinone biosynthesis & proteasome:43
SLT2	39	9.95957	85	ubiquinone biosynthesis & proteasome:39	major	58.33	ubiquinone biosynthesis & proteasome:43
SPC105	39	9.6583	85	ubiquinone biosynthesis & proteasome:39	major	58.33	ubiquinone biosynthesis & proteasome:43
YTH1	39	9.59391	85	ubiquinone biosynthesis & proteasome:39	major	58.33	ubiquinone biosynthesis & proteasome:43
COQ4	39	8.52345	85	ubiquinone biosynthesis & proteasome:39	major	58.33	ubiquinone biosynthesis & proteasome:43
BCK1	39	8.47818	85	ubiquinone biosynthesis & proteasome:39	major	58.33	ubiquinone biosynthesis & proteasome:43
CYB5	39	8.4115	85	ubiquinone biosynthesis & proteasome:39	major	58.33	ubiquinone biosynthesis & proteasome:43
SRC1	39	8.19479	85	ubiquinone biosynthesis & proteasome:39	major	58.33	ubiquinone biosynthesis & proteasome:43
SSS1	39	8.1491	85	ubiquinone biosynthesis & proteasome:39	major	58.33	ubiquinone biosynthesis & proteasome:43
VPS71	39	7.93804	85	ubiquinone biosynthesis & proteasome:39	major	58.33	ubiquinone biosynthesis & proteasome:43
SEC63	39	7.74131	85	ubiquinone biosynthesis & proteasome:39	major	58.33	ubiquinone biosynthesis & proteasome:43
IRE1	39	7.42389	85	ubiquinone biosynthesis & proteasome:39	major	58.33	ubiquinone biosynthesis & proteasome:43
ROX1	39	7.32407	85	ubiquinone biosynthesis & proteasome:39	major	58.33	ubiquinone biosynthesis & proteasome:43
ERG5	39	7.04267	85	ubiquinone biosynthesis & proteasome:39	major	58.33	ubiquinone biosynthesis & proteasome:43
COQ6	39	7.00048	85	ubiquinone biosynthesis & proteasome:39	major	58.33	ubiquinone biosynthesis & proteasome:43
COQ2	39	6.98612	85	ubiquinone biosynthesis & proteasome:39	major	58.33	ubiquinone biosynthesis & proteasome:43
ENV9	39	6.93302	85	ubiquinone biosynthesis & proteasome:39	major	58.33	ubiquinone biosynthesis & proteasome:43
SWC3	39	6.92051	85	ubiquinone biosynthesis & proteasome:39	major	58.33	ubiquinone biosynthesis & proteasome:43
COQ9	39	6.88964	85	ubiquinone biosynthesis & proteasome:39	major	58.33	ubiquinone biosynthesis & proteasome:43
RCY1	39	6.63297	85	ubiquinone biosynthesis & proteasome:39	major	58.33	ubiquinone biosynthesis & proteasome:43
BUD3	39	6.52044	85	ubiquinone biosynthesis & proteasome:39	major	58.33	ubiquinone biosynthesis & proteasome:43
YFH7	39	6.28555	85	ubiquinone biosynthesis & proteasome:39	major	58.33	ubiquinone biosynthesis & proteasome:43
ARP6	39	6.26232	85	ubiquinone biosynthesis & proteasome:39	major	58.33	ubiquinone biosynthesis & proteasome:43
COQ1	39	6.22919	85	ubiquinone biosynthesis & proteasome:39	major	58.33	ubiquinone biosynthesis & proteasome:43
COQ3	39	6.09243	85	ubiquinone biosynthesis & proteasome:39	major	58.33	ubiquinone biosynthesis & proteasome:43
YEN1	39	6.02997	85	ubiquinone biosynthesis & proteasome:39	major	58.33	ubiquinone biosynthesis & proteasome:43
CAT5	39	5.94903	85	ubiquinone biosynthesis & proteasome:39	major	58.33	ubiquinone biosynthesis & proteasome:43
HFD1	39	5.65862	85	ubiquinone biosynthesis & proteasome:39	major	58.33	ubiquinone biosynthesis & proteasome:43
SET2	39	5.58663	85	ubiquinone biosynthesis & proteasome:39	major	58.33	ubiquinone biosynthesis & proteasome:43
UBX4	39	5.55053	85	ubiquinone biosynthesis & proteasome:39	major	58.33	ubiquinone biosynthesis & proteasome:43
COQ10	39	5.46092	85	ubiquinone biosynthesis & proteasome:39	major	58.33	ubiquinone biosynthesis & proteasome:43
CKB1	39	5.28748	85	ubiquinone biosynthesis & proteasome:39	major	58.33	ubiquinone biosynthesis & proteasome:43
SEC61	39	5.27429	85	ubiquinone biosynthesis & proteasome:39	major	58.33	ubiquinone biosynthesis & proteasome:43
GCS1	39	5.23068	85	ubiquinone biosynthesis & proteasome:39	major	58.33	ubiquinone biosynthesis & proteasome:43
CKB2	39	5.20712	85	ubiquinone biosynthesis & proteasome:39	major	58.33	ubiquinone biosynthesis & proteasome:43
RIF1	39	5.14165	85	ubiquinone biosynthesis & proteasome:39	major	58.33	ubiquinone biosynthesis & proteasome:43
PRE4	39	5.11753	85	ubiquinone biosynthesis & proteasome:39	major	58.33	ubiquinone biosynthesis & proteasome:43
SBH2	39	5.057	85	ubiquinone biosynthesis & proteasome:39	major	58.33	ubiquinone biosynthesis & proteasome:43
SND3	39	5.05076	85	ubiquinone biosynthesis & proteasome:39	major	58.33	ubiquinone biosynthesis & proteasome:43
SPF1	39	4.94985	85	ubiquinone biosynthesis & proteasome:39	major	58.33	ubiquinone biosynthesis & proteasome:43
MRX19	39	4.9046	85	ubiquinone biosynthesis & proteasome:39	major	58.33	ubiquinone biosynthesis & proteasome:43
COQ5	39	4.78746	85	ubiquinone biosynthesis & proteasome:39	major	58.33	ubiquinone biosynthesis & proteasome:43
CDC50	39	4.76265	85	ubiquinone biosynthesis & proteasome:39	major	58.33	ubiquinone biosynthesis & proteasome:43
SWC5	39	4.75687	85	ubiquinone biosynthesis & proteasome:39	major	58.33	ubiquinone biosynthesis & proteasome:43
ICE2	39	4.30965	85	ubiquinone biosynthesis & proteasome:39	major	58.33	ubiquinone biosynthesis & proteasome:43
PSF2	39	4.2515	85	ubiquinone biosynthesis & proteasome:39	major	58.33	ubiquinone biosynthesis & proteasome:43
SWR1	39	4.23408	85	ubiquinone biosynthesis & proteasome:39	major	58.33	ubiquinone biosynthesis & proteasome:43
RIM101	39	4.22761	85	ubiquinone biosynthesis & proteasome:39	major	58.33	ubiquinone biosynthesis & proteasome:43
VPS72	39	4.21246	85	ubiquinone biosynthesis & proteasome:39	major	58.33	ubiquinone biosynthesis & proteasome:43
UBC7	39	4.15067	85	ubiquinone biosynthesis & proteasome:39	major	58.33	ubiquinone biosynthesis & proteasome:43
SAS2	39	4.11866	85	ubiquinone biosynthesis & proteasome:39	major	58.33	ubiquinone biosynthesis & proteasome:43
LDB7	39	4.10509	85	ubiquinone biosynthesis & proteasome:39	major	58.33	ubiquinone biosynthesis & proteasome:43
PRE6	39	4.06216	85	ubiquinone biosynthesis & proteasome:39	major	58.33	ubiquinone biosynthesis & proteasome:43
LGE1	39	4.04548	85	ubiquinone biosynthesis & proteasome:39	major	58.33	ubiquinone biosynthesis & proteasome:43
RSC58	39	3.68022	85	ubiquinone biosynthesis & proteasome:39	major	58.33	ubiquinone biosynthesis & proteasome:43
EFM3	39	3.61296	85	ubiquinone biosynthesis & proteasome:39	major	58.33	ubiquinone biosynthesis & proteasome:43
PRE5	39	3.57644	85	ubiquinone biosynthesis & proteasome:39	major	58.33	ubiquinone biosynthesis & proteasome:43
FBP26	39	3.52258	85	ubiquinone biosynthesis & proteasome:39	major	58.33	ubiquinone biosynthesis & proteasome:43
PRE10	39	3.5118	85	ubiquinone biosynthesis & proteasome:39	major	58.33	ubiquinone biosynthesis & proteasome:43
ARP7	39	3.45416	85	ubiquinone biosynthesis & proteasome:39	major	58.33	ubiquinone biosynthesis & proteasome:43
PUP3	39	3.42458	85	ubiquinone biosynthesis & proteasome:39	major	58.33	ubiquinone biosynthesis & proteasome:43
TRM9	39	3.39801	85	ubiquinone biosynthesis & proteasome:39	major	58.33	ubiquinone biosynthesis & proteasome:43
ERG2	39	3.38128	85	ubiquinone biosynthesis & proteasome:39	major	58.33	ubiquinone biosynthesis & proteasome:43
MDJ1	39	3.36703	85	ubiquinone biosynthesis & proteasome:39	major	58.33	ubiquinone biosynthesis & proteasome:43
BRE1	39	3.35194	85	ubiquinone biosynthesis & proteasome:39	major	58.33	ubiquinone biosynthesis & proteasome:43
CDC48	39	3.34029	85	ubiquinone biosynthesis & proteasome:39	major	58.33	ubiquinone biosynthesis & proteasome:43
SIN3	39	3.31038	85	ubiquinone biosynthesis & proteasome:39	major	58.33	ubiquinone biosynthesis & proteasome:43
UTR1	39	3.26883	85	ubiquinone biosynthesis & proteasome:39	major	58.33	ubiquinone biosynthesis & proteasome:43
YME1	39	3.18052	85	ubiquinone biosynthesis & proteasome:39	major	58.33	ubiquinone biosynthesis & proteasome:43
HTZ1	39	3.17748	85	ubiquinone biosynthesis & proteasome:39	major	58.33	ubiquinone biosynthesis & proteasome:43
SAS4	39	3.15437	85	ubiquinone biosynthesis & proteasome:39	major	58.33	ubiquinone biosynthesis & proteasome:43
SAP30	39	3.10872	85	ubiquinone biosynthesis & proteasome:39	major	58.33	ubiquinone biosynthesis & proteasome:43
IRE1	51	21.4042	8	unfolded protein response:51	major	71.43	unfolded protein response; tunicamycin:56
HAC1	51	19.6427	8	unfolded protein response:51	major	71.43	unfolded protein response; tunicamycin:56
BCK1	51	8.98729	8	unfolded protein response:51	major	71.43	unfolded protein response; tunicamycin:56
SLT2	51	6.32823	8	unfolded protein response:51	major	71.43	unfolded protein response; tunicamycin:56
ACC1	51	4.04755	8	unfolded protein response:51	major	71.43	unfolded protein response; tunicamycin:56
REG1	51	3.17655	8	unfolded protein response:51	major	71.43	unfolded protein response; tunicamycin:56
FYV8	51	3.1147	8	unfolded protein response:51	major	71.43	unfolded protein response; tunicamycin:56

## Sheet: NIBR signature REF and overlaps
gene	resp	score	count	site	signature	overlapCOEFF
NMD3	7	5.69006	3	NIBR	60S ribosome export:7	100	60S ribosome export:3
LSG1	7	4.95191	3	NIBR	60S ribosome export:7	100	60S ribosome export:3
SSL2	67	11.0556	8	NIBR	anthracycline transcription coupled DNA repair:67	60	DNA damage response:16
BEM4	67	4.98544	8	NIBR	anthracycline transcription coupled DNA repair:67	60	DNA damage response:16
STM1	67	4.11776	8	NIBR	anthracycline transcription coupled DNA repair:67	60	DNA damage response:16
RAD54	67	3.5623	8	NIBR	anthracycline transcription coupled DNA repair:67	60	DNA damage response:16
RAD57	67	3.47156	8	NIBR	anthracycline transcription coupled DNA repair:67	60	DNA damage response:16
RAD55	67	3.25676	8	NIBR	anthracycline transcription coupled DNA repair:67	60	DNA damage response:16
HDA3	67	3.19797	8	NIBR	anthracycline transcription coupled DNA repair:67	60	DNA damage response:16
HDA2	67	3.12723	8	NIBR	anthracycline transcription coupled DNA repair:67	60	DNA damage response:16
GCN4	8	6.35284	7	NIBR	aromatic AA biosynthesis:8	100	TRP & mitochondrial translation:46
ARO3	8	5.63931	7	NIBR	aromatic AA biosynthesis:8	100	TRP & mitochondrial translation:46
GCN2	8	5.05361	7	NIBR	aromatic AA biosynthesis:8	100	TRP & mitochondrial translation:46
GCN3	8	4.58257	7	NIBR	aromatic AA biosynthesis:8	100	TRP & mitochondrial translation:46
TRP4	8	3.67956	7	NIBR	aromatic AA biosynthesis:8	100	TRP & mitochondrial translation:46
TRP1	8	3.46597	7	NIBR	aromatic AA biosynthesis:8	100	TRP & mitochondrial translation:46
ASA1	15	4.19156	5	NIBR	ASA1 inhibitors:15	100	RPP1 & pyrimidine depletion:5
POP1	15	4.1366	5	NIBR	ASA1 inhibitors:15	100	RPP1 & pyrimidine depletion:5
ALF1	15	3.70007	5	NIBR	ASA1 inhibitors:15	100	RPP1 & pyrimidine depletion:5
RET1	15	3.39127	5	NIBR	ASA1 inhibitors:15	100	RPP1 & pyrimidine depletion:5
RPP1	15	3.27316	5	NIBR	ASA1 inhibitors:15	100	RPP1 & pyrimidine depletion:5
ERG11	40	21.344	7	NIBR	azole & statin; fluconazole:40	50	azole & statin:24
PDR16	40	8.5732	7	NIBR	azole & statin; fluconazole:40	50	azole & statin:24
DAP1	40	8.48658	7	NIBR	azole & statin; fluconazole:40	50	azole & statin:24
HMG1	40	6.06577	7	NIBR	azole & statin; fluconazole:40	50	azole & statin:24
PTR2	40	5.2083	7	NIBR	azole & statin; fluconazole:40	50	azole & statin:24
OSH3	40	4.05215	7	NIBR	azole & statin; fluconazole:40	50	azole & statin:24
HAL5	14	7.1071	3	NIBR	calmodulin; calmidazolium:14	66.67	calcium & mitochondrial duress:13
TRK1	14	5.53311	3	NIBR	calmodulin; calmidazolium:14	66.67	calcium & mitochondrial duress:13
ZUO1	14	3.5348	3	NIBR	calmodulin; calmidazolium:14	66.67	calcium & mitochondrial duress:13
HUR1	26	6.2009	9	NIBR	copper-dependent oxidative stress:26	80	copper-dependent oxidative stress:29
SOD2	26	5.67345	9	NIBR	copper-dependent oxidative stress:26	80	copper-dependent oxidative stress:29
PMR1	26	5.35914	9	NIBR	copper-dependent oxidative stress:26	80	copper-dependent oxidative stress:29
CBR1	26	4.50224	9	NIBR	copper-dependent oxidative stress:26	80	copper-dependent oxidative stress:29
MAC1	26	4.11151	9	NIBR	copper-dependent oxidative stress:26	80	copper-dependent oxidative stress:29
IRC21	26	3.57222	9	NIBR	copper-dependent oxidative stress:26	80	copper-dependent oxidative stress:29
CTR1	26	3.39481	9	NIBR	copper-dependent oxidative stress:26	80	copper-dependent oxidative stress:29
RAD27	26	3.24243	9	NIBR	copper-dependent oxidative stress:26	80	copper-dependent oxidative stress:29
ACS2	32	19.5655	32	NIBR	DNA damage; hydroxyurea analogs:32	80	DNA damage response:16
DAP1	32	16.8748	32	NIBR	DNA damage; hydroxyurea analogs:32	80	DNA damage response:16
RAD54	32	11.4375	32	NIBR	DNA damage; hydroxyurea analogs:32	80	DNA damage response:16
HEM12	32	8.40264	32	NIBR	DNA damage; hydroxyurea analogs:32	80	DNA damage response:16
RAD55	32	7.84861	32	NIBR	DNA damage; hydroxyurea analogs:32	80	DNA damage response:16
RAD57	32	6.97493	32	NIBR	DNA damage; hydroxyurea analogs:32	80	DNA damage response:16
SRO9	32	6.67048	32	NIBR	DNA damage; hydroxyurea analogs:32	80	DNA damage response:16
SRS2	32	6.48583	32	NIBR	DNA damage; hydroxyurea analogs:32	80	DNA damage response:16
RAD59	32	6.4057	32	NIBR	DNA damage; hydroxyurea analogs:32	80	DNA damage response:16
RAD18	32	6.388	32	NIBR	DNA damage; hydroxyurea analogs:32	80	DNA damage response:16
ERG10	32	6.08358	32	NIBR	DNA damage; hydroxyurea analogs:32	80	DNA damage response:16
RAD5	32	5.82213	32	NIBR	DNA damage; hydroxyurea analogs:32	80	DNA damage response:16
MMS4	32	5.34894	32	NIBR	DNA damage; hydroxyurea analogs:32	80	DNA damage response:16
GSH1	32	5.31871	32	NIBR	DNA damage; hydroxyurea analogs:32	80	DNA damage response:16
ADE17	32	4.90211	32	NIBR	DNA damage; hydroxyurea analogs:32	80	DNA damage response:16
HIR2	32	4.53218	32	NIBR	DNA damage; hydroxyurea analogs:32	80	DNA damage response:16
MUS81	32	4.11911	32	NIBR	DNA damage; hydroxyurea analogs:32	80	DNA damage response:16
FEN2	32	4.09612	32	NIBR	DNA damage; hydroxyurea analogs:32	80	DNA damage response:16
RAD52	32	4.09366	32	NIBR	DNA damage; hydroxyurea analogs:32	80	DNA damage response:16
SAE2	32	4.03928	32	NIBR	DNA damage; hydroxyurea analogs:32	80	DNA damage response:16
HPC2	32	3.9587	32	NIBR	DNA damage; hydroxyurea analogs:32	80	DNA damage response:16
UTR1	32	3.77096	32	NIBR	DNA damage; hydroxyurea analogs:32	80	DNA damage response:16
XRS2	32	3.66867	32	NIBR	DNA damage; hydroxyurea analogs:32	80	DNA damage response:16
ARP8	32	3.62805	32	NIBR	DNA damage; hydroxyurea analogs:32	80	DNA damage response:16
HIR3	32	3.4639	32	NIBR	DNA damage; hydroxyurea analogs:32	80	DNA damage response:16
SGS1	32	3.38169	32	NIBR	DNA damage; hydroxyurea analogs:32	80	DNA damage response:16
HIR1	32	3.25579	32	NIBR	DNA damage; hydroxyurea analogs:32	80	DNA damage response:16
HCR1	32	3.25427	32	NIBR	DNA damage; hydroxyurea analogs:32	80	DNA damage response:16
LSM1	32	3.20146	32	NIBR	DNA damage; hydroxyurea analogs:32	80	DNA damage response:16
RAD5	44	14.8092	26	NIBR	DNA damage; mechlorethamine:44	80	DNA damage response:16
RAD4	44	14.4485	26	NIBR	DNA damage; mechlorethamine:44	80	DNA damage response:16
RAD18	44	13.1112	26	NIBR	DNA damage; mechlorethamine:44	80	DNA damage response:16
MMS2	44	12.5432	26	NIBR	DNA damage; mechlorethamine:44	80	DNA damage response:16
RAD14	44	12.3645	26	NIBR	DNA damage; mechlorethamine:44	80	DNA damage response:16
RAD2	44	11.9049	26	NIBR	DNA damage; mechlorethamine:44	80	DNA damage response:16
RAD1	44	11.2631	26	NIBR	DNA damage; mechlorethamine:44	80	DNA damage response:16
RAD10	44	10.2041	26	NIBR	DNA damage; mechlorethamine:44	80	DNA damage response:16
MUS81	44	9.34383	26	NIBR	DNA damage; mechlorethamine:44	80	DNA damage response:16
RAD54	44	8.95368	26	NIBR	DNA damage; mechlorethamine:44	80	DNA damage response:16
MPH1	44	8.42636	26	NIBR	DNA damage; mechlorethamine:44	80	DNA damage response:16
RAD55	44	7.42149	26	NIBR	DNA damage; mechlorethamine:44	80	DNA damage response:16
SHU1	44	7.30739	26	NIBR	DNA damage; mechlorethamine:44	80	DNA damage response:16
MMS4	44	6.37273	26	NIBR	DNA damage; mechlorethamine:44	80	DNA damage response:16
RAD23	44	6.25522	26	NIBR	DNA damage; mechlorethamine:44	80	DNA damage response:16
CSM2	44	5.79734	26	NIBR	DNA damage; mechlorethamine:44	80	DNA damage response:16
RAD57	44	5.78641	26	NIBR	DNA damage; mechlorethamine:44	80	DNA damage response:16
SRS2	44	5.58533	26	NIBR	DNA damage; mechlorethamine:44	80	DNA damage response:16
SHU2	44	5.5455	26	NIBR	DNA damage; mechlorethamine:44	80	DNA damage response:16
PSY3	44	5.01557	26	NIBR	DNA damage; mechlorethamine:44	80	DNA damage response:16
RAD59	44	4.86265	26	NIBR	DNA damage; mechlorethamine:44	80	DNA damage response:16
SGS1	44	4.49571	26	NIBR	DNA damage; mechlorethamine:44	80	DNA damage response:16
WSS1	44	3.62873	26	NIBR	DNA damage; mechlorethamine:44	80	DNA damage response:16
PPH3	44	3.55509	26	NIBR	DNA damage; mechlorethamine:44	80	DNA damage response:16
EXO1	44	3.32232	26	NIBR	DNA damage; mechlorethamine:44	80	DNA damage response:16
TIF34	57	10.4611	17	NIBR	eIF translation initiation; verrucarin A:57	12.5	translation:57
TIF5	57	8.81632	17	NIBR	eIF translation initiation; verrucarin A:57	12.5	translation:57
RPC11	57	7.86629	17	NIBR	eIF translation initiation; verrucarin A:57	12.5	translation:57
TIF1	57	5.94255	17	NIBR	eIF translation initiation; verrucarin A:57	12.5	translation:57
GCD11	57	5.85959	17	NIBR	eIF translation initiation; verrucarin A:57	12.5	translation:57
TIF35	57	5.4776	17	NIBR	eIF translation initiation; verrucarin A:57	12.5	translation:57
BRE5	57	4.86882	17	NIBR	eIF translation initiation; verrucarin A:57	12.5	translation:57
PTR2	57	4.62342	17	NIBR	eIF translation initiation; verrucarin A:57	12.5	translation:57
TIF11	57	4.47741	17	NIBR	eIF translation initiation; verrucarin A:57	12.5	translation:57
PSP2	57	4.12517	17	NIBR	eIF translation initiation; verrucarin A:57	12.5	translation:57
SUI3	57	4.08011	17	NIBR	eIF translation initiation; verrucarin A:57	12.5	translation:57
GCD10	57	3.81383	17	NIBR	eIF translation initiation; verrucarin A:57	12.5	translation:57
DED1	57	3.46356	17	NIBR	eIF translation initiation; verrucarin A:57	12.5	translation:57
DST1	57	3.44926	17	NIBR	eIF translation initiation; verrucarin A:57	12.5	translation:57
SAP30	57	3.41594	17	NIBR	eIF translation initiation; verrucarin A:57	12.5	translation:57
HBS1	57	3.15051	17	NIBR	eIF translation initiation; verrucarin A:57	12.5	translation:57
TRM9	41	12.7001	16	NIBR	ERAD & cell cycle:41	50	ERAD & cell cycle:50
UBC7	41	7.80318	16	NIBR	ERAD & cell cycle:41	50	ERAD & cell cycle:50
IZH2	41	7.72444	16	NIBR	ERAD & cell cycle:41	50	ERAD & cell cycle:50
CUE1	41	6.26667	16	NIBR	ERAD & cell cycle:41	50	ERAD & cell cycle:50
SSM4	41	5.88569	16	NIBR	ERAD & cell cycle:41	50	ERAD & cell cycle:50
UBX4	41	5.7987	16	NIBR	ERAD & cell cycle:41	50	ERAD & cell cycle:50
UBX2	41	5.27217	16	NIBR	ERAD & cell cycle:41	50	ERAD & cell cycle:50
SND2	41	4.71821	16	NIBR	ERAD & cell cycle:41	50	ERAD & cell cycle:50
GET3	41	4.31376	16	NIBR	ERAD & cell cycle:41	50	ERAD & cell cycle:50
MGA2	41	4.07684	16	NIBR	ERAD & cell cycle:41	50	ERAD & cell cycle:50
FET4	41	3.96417	16	NIBR	ERAD & cell cycle:41	50	ERAD & cell cycle:50
VPS64	41	3.85856	16	NIBR	ERAD & cell cycle:41	50	ERAD & cell cycle:50
TIM13	41	3.55508	16	NIBR	ERAD & cell cycle:41	50	ERAD & cell cycle:50
ROY1	41	3.50244	16	NIBR	ERAD & cell cycle:41	50	ERAD & cell cycle:50
ENV9	41	3.41212	16	NIBR	ERAD & cell cycle:41	50	ERAD & cell cycle:50
ERG11	11	19.7312	27	NIBR	ERG11-GCN; voriconazole:11	50	ergosterol depletion effects on membrane:45
TVP18	11	11.6888	27	NIBR	ERG11-GCN; voriconazole:11	50	ergosterol depletion effects on membrane:45
DAP1	11	10.1117	27	NIBR	ERG11-GCN; voriconazole:11	50	ergosterol depletion effects on membrane:45
GCS1	11	9.7307	27	NIBR	ERG11-GCN; voriconazole:11	50	ergosterol depletion effects on membrane:45
LAA1	11	6.73816	27	NIBR	ERG11-GCN; voriconazole:11	50	ergosterol depletion effects on membrane:45
UPC2	11	6.70616	27	NIBR	ERG11-GCN; voriconazole:11	50	ergosterol depletion effects on membrane:45
GCN2	11	6.2328	27	NIBR	ERG11-GCN; voriconazole:11	50	ergosterol depletion effects on membrane:45
GCN4	11	5.88553	27	NIBR	ERG11-GCN; voriconazole:11	50	ergosterol depletion effects on membrane:45
PDR16	11	5.57078	27	NIBR	ERG11-GCN; voriconazole:11	50	ergosterol depletion effects on membrane:45
GYP1	11	5.47187	27	NIBR	ERG11-GCN; voriconazole:11	50	ergosterol depletion effects on membrane:45
GCN3	11	5.12247	27	NIBR	ERG11-GCN; voriconazole:11	50	ergosterol depletion effects on membrane:45
APL2	11	4.32085	27	NIBR	ERG11-GCN; voriconazole:11	50	ergosterol depletion effects on membrane:45
ARO3	11	4.16868	27	NIBR	ERG11-GCN; voriconazole:11	50	ergosterol depletion effects on membrane:45
PSD2	11	3.94958	27	NIBR	ERG11-GCN; voriconazole:11	50	ergosterol depletion effects on membrane:45
INP51	11	3.79963	27	NIBR	ERG11-GCN; voriconazole:11	50	ergosterol depletion effects on membrane:45
NCP1	11	3.76036	27	NIBR	ERG11-GCN; voriconazole:11	50	ergosterol depletion effects on membrane:45
HMG1	11	3.50011	27	NIBR	ERG11-GCN; voriconazole:11	50	ergosterol depletion effects on membrane:45
PTR2	11	3.47909	27	NIBR	ERG11-GCN; voriconazole:11	50	ergosterol depletion effects on membrane:45
APS1	11	3.46054	27	NIBR	ERG11-GCN; voriconazole:11	50	ergosterol depletion effects on membrane:45
TRS33	11	3.44724	27	NIBR	ERG11-GCN; voriconazole:11	50	ergosterol depletion effects on membrane:45
YPT31	11	3.36424	27	NIBR	ERG11-GCN; voriconazole:11	50	ergosterol depletion effects on membrane:45
TRP4	11	3.11675	27	NIBR	ERG11-GCN; voriconazole:11	50	ergosterol depletion effects on membrane:45
LRO1	17	9.70647	1	NIBR	excess fatty acid:17	100	excess fatty acid:53
FAS1	49	29.4507	54	NIBR	FAS1 inhibitors; cerulenin:49	0.25	superoxide:49
INO2	49	14.7032	54	NIBR	FAS1 inhibitors; cerulenin:49	0.25	superoxide:49
INO4	49	13.1865	54	NIBR	FAS1 inhibitors; cerulenin:49	0.25	superoxide:49
RRD1	49	7.09475	54	NIBR	FAS1 inhibitors; cerulenin:49	0.25	superoxide:49
MFT1	49	6.58712	54	NIBR	FAS1 inhibitors; cerulenin:49	0.25	superoxide:49
SEM1	49	6.36288	54	NIBR	FAS1 inhibitors; cerulenin:49	0.25	superoxide:49
SKN7	49	6.18607	54	NIBR	FAS1 inhibitors; cerulenin:49	0.25	superoxide:49
SPT4	49	6.10237	54	NIBR	FAS1 inhibitors; cerulenin:49	0.25	superoxide:49
NPT1	49	6.00086	54	NIBR	FAS1 inhibitors; cerulenin:49	0.25	superoxide:49
ROX1	49	5.95611	54	NIBR	FAS1 inhibitors; cerulenin:49	0.25	superoxide:49
THP2	49	5.58416	54	NIBR	FAS1 inhibitors; cerulenin:49	0.25	superoxide:49
THS1	49	5.57956	54	NIBR	FAS1 inhibitors; cerulenin:49	0.25	superoxide:49
NUP188	49	5.53885	54	NIBR	FAS1 inhibitors; cerulenin:49	0.25	superoxide:49
TRM1	49	5.53397	54	NIBR	FAS1 inhibitors; cerulenin:49	0.25	superoxide:49
LSM7	49	5.12067	54	NIBR	FAS1 inhibitors; cerulenin:49	0.25	superoxide:49
FSH2	49	4.77465	54	NIBR	FAS1 inhibitors; cerulenin:49	0.25	superoxide:49
SCJ1	49	4.54227	54	NIBR	FAS1 inhibitors; cerulenin:49	0.25	superoxide:49
SAC3	49	4.3419	54	NIBR	FAS1 inhibitors; cerulenin:49	0.25	superoxide:49
SPT23	49	4.32911	54	NIBR	FAS1 inhibitors; cerulenin:49	0.25	superoxide:49
DBF2	49	4.28441	54	NIBR	FAS1 inhibitors; cerulenin:49	0.25	superoxide:49
SXM1	49	4.25672	54	NIBR	FAS1 inhibitors; cerulenin:49	0.25	superoxide:49
RPT6	49	4.22692	54	NIBR	FAS1 inhibitors; cerulenin:49	0.25	superoxide:49
NUP170	49	4.21543	54	NIBR	FAS1 inhibitors; cerulenin:49	0.25	superoxide:49
BRE5	49	4.18003	54	NIBR	FAS1 inhibitors; cerulenin:49	0.25	superoxide:49
RPT4	49	4.17265	54	NIBR	FAS1 inhibitors; cerulenin:49	0.25	superoxide:49
RPT5	49	4.13823	54	NIBR	FAS1 inhibitors; cerulenin:49	0.25	superoxide:49
RPT3	49	4.09199	54	NIBR	FAS1 inhibitors; cerulenin:49	0.25	superoxide:49
GPI19	49	4.01495	54	NIBR	FAS1 inhibitors; cerulenin:49	0.25	superoxide:49
UBP3	49	3.93626	54	NIBR	FAS1 inhibitors; cerulenin:49	0.25	superoxide:49
SEC24	49	3.78983	54	NIBR	FAS1 inhibitors; cerulenin:49	0.25	superoxide:49
GRE3	49	3.76429	54	NIBR	FAS1 inhibitors; cerulenin:49	0.25	superoxide:49
RPN5	49	3.75796	54	NIBR	FAS1 inhibitors; cerulenin:49	0.25	superoxide:49
GPI14	49	3.74995	54	NIBR	FAS1 inhibitors; cerulenin:49	0.25	superoxide:49
MCT1	49	3.64266	54	NIBR	FAS1 inhibitors; cerulenin:49	0.25	superoxide:49
COG3	49	3.57451	54	NIBR	FAS1 inhibitors; cerulenin:49	0.25	superoxide:49
DUR1,2	49	3.56133	54	NIBR	FAS1 inhibitors; cerulenin:49	0.25	superoxide:49
LSM3	49	3.55279	54	NIBR	FAS1 inhibitors; cerulenin:49	0.25	superoxide:49
IRC21	49	3.51913	54	NIBR	FAS1 inhibitors; cerulenin:49	0.25	superoxide:49
CFD1	49	3.46509	54	NIBR	FAS1 inhibitors; cerulenin:49	0.25	superoxide:49
RPT1	49	3.45416	54	NIBR	FAS1 inhibitors; cerulenin:49	0.25	superoxide:49
THP1	49	3.36799	54	NIBR	FAS1 inhibitors; cerulenin:49	0.25	superoxide:49
YOS9	49	3.23091	54	NIBR	FAS1 inhibitors; cerulenin:49	0.25	superoxide:49
FAS2	49	3.22621	54	NIBR	FAS1 inhibitors; cerulenin:49	0.25	superoxide:49
PRI1	49	3.22466	54	NIBR	FAS1 inhibitors; cerulenin:49	0.25	superoxide:49
LSM4	49	3.2078	54	NIBR	FAS1 inhibitors; cerulenin:49	0.25	superoxide:49
SMC1	49	3.17693	54	NIBR	FAS1 inhibitors; cerulenin:49	0.25	superoxide:49
PPQ1	49	3.16794	54	NIBR	FAS1 inhibitors; cerulenin:49	0.25	superoxide:49
RPS4A	49	3.10884	54	NIBR	FAS1 inhibitors; cerulenin:49	0.25	superoxide:49
RPN3	49	3.09618	54	NIBR	FAS1 inhibitors; cerulenin:49	0.25	superoxide:49
GPA2	36	12.379	43	NIBR	GPCR inhibitors; cmp#1234:36	8.82	translation:57
GPR1	36	9.71083	43	NIBR	GPCR inhibitors; cmp#1234:36	8.82	translation:57
RPL9B	36	8.73464	43	NIBR	GPCR inhibitors; cmp#1234:36	8.82	translation:57
RPS3	36	7.99957	43	NIBR	GPCR inhibitors; cmp#1234:36	8.82	translation:57
APT1	36	5.74086	43	NIBR	GPCR inhibitors; cmp#1234:36	8.82	translation:57
TOS1	36	5.67312	43	NIBR	GPCR inhibitors; cmp#1234:36	8.82	translation:57
DCK1	36	5.56852	43	NIBR	GPCR inhibitors; cmp#1234:36	8.82	translation:57
IFH1	36	5.44524	43	NIBR	GPCR inhibitors; cmp#1234:36	8.82	translation:57
EMI2	36	5.37752	43	NIBR	GPCR inhibitors; cmp#1234:36	8.82	translation:57
HHF1	36	5.29124	43	NIBR	GPCR inhibitors; cmp#1234:36	8.82	translation:57
CCW12	36	4.7942	43	NIBR	GPCR inhibitors; cmp#1234:36	8.82	translation:57
RPS13	36	4.77952	43	NIBR	GPCR inhibitors; cmp#1234:36	8.82	translation:57
MCM2	36	4.50963	43	NIBR	GPCR inhibitors; cmp#1234:36	8.82	translation:57
BRO1	36	4.46799	43	NIBR	GPCR inhibitors; cmp#1234:36	8.82	translation:57
UTP9	36	4.45801	43	NIBR	GPCR inhibitors; cmp#1234:36	8.82	translation:57
APT2	36	4.33175	43	NIBR	GPCR inhibitors; cmp#1234:36	8.82	translation:57
RPS22B	36	4.13501	43	NIBR	GPCR inhibitors; cmp#1234:36	8.82	translation:57
SBP1	36	4.02045	43	NIBR	GPCR inhibitors; cmp#1234:36	8.82	translation:57
SPT6	36	3.99739	43	NIBR	GPCR inhibitors; cmp#1234:36	8.82	translation:57
CST6	36	3.97188	43	NIBR	GPCR inhibitors; cmp#1234:36	8.82	translation:57
OPI1	36	3.86257	43	NIBR	GPCR inhibitors; cmp#1234:36	8.82	translation:57
SIW14	36	3.8295	43	NIBR	GPCR inhibitors; cmp#1234:36	8.82	translation:57
CDC39	36	3.81482	43	NIBR	GPCR inhibitors; cmp#1234:36	8.82	translation:57
OCA2	36	3.67671	43	NIBR	GPCR inhibitors; cmp#1234:36	8.82	translation:57
CDC25	36	3.64285	43	NIBR	GPCR inhibitors; cmp#1234:36	8.82	translation:57
ACT1	36	3.62172	43	NIBR	GPCR inhibitors; cmp#1234:36	8.82	translation:57
MUD1	36	3.59411	43	NIBR	GPCR inhibitors; cmp#1234:36	8.82	translation:57
BER1	36	3.49307	43	NIBR	GPCR inhibitors; cmp#1234:36	8.82	translation:57
NOT3	36	3.43958	43	NIBR	GPCR inhibitors; cmp#1234:36	8.82	translation:57
MDS3	36	3.41391	43	NIBR	GPCR inhibitors; cmp#1234:36	8.82	translation:57
HRP1	36	3.28634	43	NIBR	GPCR inhibitors; cmp#1234:36	8.82	translation:57
HHT1	36	3.20491	43	NIBR	GPCR inhibitors; cmp#1234:36	8.82	translation:57
RMD8	36	3.17347	43	NIBR	GPCR inhibitors; cmp#1234:36	8.82	translation:57
PKH2	36	3.14996	43	NIBR	GPCR inhibitors; cmp#1234:36	8.82	translation:57
PTR2	58	6.2391	26	NIBR	HSP90 inhibitors; geldanamycin:58	100	PDR1:26
STP22	58	4.95754	26	NIBR	HSP90 inhibitors; geldanamycin:58	100	PDR1:26
ERG5	58	4.71412	26	NIBR	HSP90 inhibitors; geldanamycin:58	100	PDR1:26
SPT3	58	4.4984	26	NIBR	HSP90 inhibitors; geldanamycin:58	100	PDR1:26
VPS28	58	4.41722	26	NIBR	HSP90 inhibitors; geldanamycin:58	100	PDR1:26
MFT1	58	4.3188	26	NIBR	HSP90 inhibitors; geldanamycin:58	100	PDR1:26
VPS36	58	4.21368	26	NIBR	HSP90 inhibitors; geldanamycin:58	100	PDR1:26
CKA2	58	4.13776	26	NIBR	HSP90 inhibitors; geldanamycin:58	100	PDR1:26
SSN2	58	3.89683	26	NIBR	HSP90 inhibitors; geldanamycin:58	100	PDR1:26
SNF8	58	3.85779	26	NIBR	HSP90 inhibitors; geldanamycin:58	100	PDR1:26
ARF1	58	3.83714	26	NIBR	HSP90 inhibitors; geldanamycin:58	100	PDR1:26
RIM13	58	3.76705	26	NIBR	HSP90 inhibitors; geldanamycin:58	100	PDR1:26
THP2	58	3.74927	26	NIBR	HSP90 inhibitors; geldanamycin:58	100	PDR1:26
RIM20	58	3.69798	26	NIBR	HSP90 inhibitors; geldanamycin:58	100	PDR1:26
YGR122W	58	3.64505	26	NIBR	HSP90 inhibitors; geldanamycin:58	100	PDR1:26
RIM8	58	3.49845	26	NIBR	HSP90 inhibitors; geldanamycin:58	100	PDR1:26
VPH1	58	3.48688	26	NIBR	HSP90 inhibitors; geldanamycin:58	100	PDR1:26
BRO1	58	3.38236	26	NIBR	HSP90 inhibitors; geldanamycin:58	100	PDR1:26
VPS20	58	3.36749	26	NIBR	HSP90 inhibitors; geldanamycin:58	100	PDR1:26
RIM101	58	3.23774	26	NIBR	HSP90 inhibitors; geldanamycin:58	100	PDR1:26
PMP3	58	3.20756	26	NIBR	HSP90 inhibitors; geldanamycin:58	100	PDR1:26
MAK10	58	3.18689	26	NIBR	HSP90 inhibitors; geldanamycin:58	100	PDR1:26
PDR1	58	3.15305	26	NIBR	HSP90 inhibitors; geldanamycin:58	100	PDR1:26
BEM4	58	3.11505	26	NIBR	HSP90 inhibitors; geldanamycin:58	100	PDR1:26
FTR1	18	10.7058	8	NIBR	iron chelators; deferasirox:18	75	iron homeostasis:15
FET3	18	10.2024	8	NIBR	iron chelators; deferasirox:18	75	iron homeostasis:15
CCC2	18	8.74514	8	NIBR	iron chelators; deferasirox:18	75	iron homeostasis:15
GEF1	18	6.97187	8	NIBR	iron chelators; deferasirox:18	75	iron homeostasis:15
ATX1	18	5.31059	8	NIBR	iron chelators; deferasirox:18	75	iron homeostasis:15
KHA1	18	3.83745	8	NIBR	iron chelators; deferasirox:18	75	iron homeostasis:15
MRPL17	4	6.15068	35	NIBR	mitochondrial translation; triclosan:4	80	mitochondrial stress:52
MRPL9	4	5.69888	35	NIBR	mitochondrial translation; triclosan:4	80	mitochondrial stress:52
GTF1	4	5.18773	35	NIBR	mitochondrial translation; triclosan:4	80	mitochondrial stress:52
MRPL11	4	5.13498	35	NIBR	mitochondrial translation; triclosan:4	80	mitochondrial stress:52
MRP7	4	4.94956	35	NIBR	mitochondrial translation; triclosan:4	80	mitochondrial stress:52
SOV1	4	4.77339	35	NIBR	mitochondrial translation; triclosan:4	80	mitochondrial stress:52
MRPS35	4	4.64346	35	NIBR	mitochondrial translation; triclosan:4	80	mitochondrial stress:52
MRPL31	4	4.46155	35	NIBR	mitochondrial translation; triclosan:4	80	mitochondrial stress:52
YIL060W	4	4.45381	35	NIBR	mitochondrial translation; triclosan:4	80	mitochondrial stress:52
MRPL32	4	4.42095	35	NIBR	mitochondrial translation; triclosan:4	80	mitochondrial stress:52
NAM2	4	4.24142	35	NIBR	mitochondrial translation; triclosan:4	80	mitochondrial stress:52
RML2	4	4.17834	35	NIBR	mitochondrial translation; triclosan:4	80	mitochondrial stress:52
ATP5	4	4.15796	35	NIBR	mitochondrial translation; triclosan:4	80	mitochondrial stress:52
SLM5	4	4.14748	35	NIBR	mitochondrial translation; triclosan:4	80	mitochondrial stress:52
MRPS12	4	4.03933	35	NIBR	mitochondrial translation; triclosan:4	80	mitochondrial stress:52
RIM1	4	4.00463	35	NIBR	mitochondrial translation; triclosan:4	80	mitochondrial stress:52
SSQ1	4	3.94311	35	NIBR	mitochondrial translation; triclosan:4	80	mitochondrial stress:52
MSW1	4	3.69043	35	NIBR	mitochondrial translation; triclosan:4	80	mitochondrial stress:52
SOD2	4	3.61591	35	NIBR	mitochondrial translation; triclosan:4	80	mitochondrial stress:52
MRPS5	4	3.60914	35	NIBR	mitochondrial translation; triclosan:4	80	mitochondrial stress:52
MRPL37	4	3.58198	35	NIBR	mitochondrial translation; triclosan:4	80	mitochondrial stress:52
RSM18	4	3.58075	35	NIBR	mitochondrial translation; triclosan:4	80	mitochondrial stress:52
MRX14	4	3.57322	35	NIBR	mitochondrial translation; triclosan:4	80	mitochondrial stress:52
RSM7	4	3.50845	35	NIBR	mitochondrial translation; triclosan:4	80	mitochondrial stress:52
MRM1	4	3.41172	35	NIBR	mitochondrial translation; triclosan:4	80	mitochondrial stress:52
RRG8	4	3.39165	35	NIBR	mitochondrial translation; triclosan:4	80	mitochondrial stress:52
RPO41	4	3.38526	35	NIBR	mitochondrial translation; triclosan:4	80	mitochondrial stress:52
MTG1	4	3.36016	35	NIBR	mitochondrial translation; triclosan:4	80	mitochondrial stress:52
MSE1	4	3.28698	35	NIBR	mitochondrial translation; triclosan:4	80	mitochondrial stress:52
PPA2	4	3.25745	35	NIBR	mitochondrial translation; triclosan:4	80	mitochondrial stress:52
HER2	4	3.23492	35	NIBR	mitochondrial translation; triclosan:4	80	mitochondrial stress:52
MRPS28	4	3.22853	35	NIBR	mitochondrial translation; triclosan:4	80	mitochondrial stress:52
RSM27	4	3.21678	35	NIBR	mitochondrial translation; triclosan:4	80	mitochondrial stress:52
MSH1	4	3.19458	35	NIBR	mitochondrial translation; triclosan:4	80	mitochondrial stress:52
MRPL15	4	3.09497	35	NIBR	mitochondrial translation; triclosan:4	80	mitochondrial stress:52
RIM2	20	4.40782	2	NIBR	mitochondrial transport; lysolipin x:20	100	mitochondrial stress:52
MIA40	20	4.11487	2	NIBR	mitochondrial transport; lysolipin x:20	100	mitochondrial stress:52
MBF1	16	7.79926	10	NIBR	mRNA-catabolism; cyclohexamide:16	20	RNA pol III & RNase P/MRP:42
VMS1	16	7.31055	10	NIBR	mRNA-catabolism; cyclohexamide:16	20	RNA pol III & RNase P/MRP:42
ARC18	16	4.33644	10	NIBR	mRNA-catabolism; cyclohexamide:16	20	RNA pol III & RNase P/MRP:42
SLH1	16	3.6452	10	NIBR	mRNA-catabolism; cyclohexamide:16	20	RNA pol III & RNase P/MRP:42
RPO31	16	3.52762	10	NIBR	mRNA-catabolism; cyclohexamide:16	20	RNA pol III & RNase P/MRP:42
SIN3	16	3.34348	10	NIBR	mRNA-catabolism; cyclohexamide:16	20	RNA pol III & RNase P/MRP:42
RKR1	16	3.16471	10	NIBR	mRNA-catabolism; cyclohexamide:16	20	RNA pol III & RNase P/MRP:42
TIM54	21	14.3286	87	NIBR	NEO1-PIK1; chlorpromazine:21	85.71	redox potentiating:23
LAA1	21	9.69059	87	NIBR	NEO1-PIK1; chlorpromazine:21	85.71	redox potentiating:23
TRS33	21	8.72491	87	NIBR	NEO1-PIK1; chlorpromazine:21	85.71	redox potentiating:23
CKB2	21	8.7233	87	NIBR	NEO1-PIK1; chlorpromazine:21	85.71	redox potentiating:23
PIK1	21	8.22329	87	NIBR	NEO1-PIK1; chlorpromazine:21	85.71	redox potentiating:23
PEP8	21	8.19313	87	NIBR	NEO1-PIK1; chlorpromazine:21	85.71	redox potentiating:23
SWH1	21	8.02133	87	NIBR	NEO1-PIK1; chlorpromazine:21	85.71	redox potentiating:23
MNL2	21	7.78027	87	NIBR	NEO1-PIK1; chlorpromazine:21	85.71	redox potentiating:23
TVP23	21	7.56228	87	NIBR	NEO1-PIK1; chlorpromazine:21	85.71	redox potentiating:23
GGA2	21	7.38399	87	NIBR	NEO1-PIK1; chlorpromazine:21	85.71	redox potentiating:23
APM2	21	7.27762	87	NIBR	NEO1-PIK1; chlorpromazine:21	85.71	redox potentiating:23
TCA17	21	6.94757	87	NIBR	NEO1-PIK1; chlorpromazine:21	85.71	redox potentiating:23
VPS29	21	6.80146	87	NIBR	NEO1-PIK1; chlorpromazine:21	85.71	redox potentiating:23
VPS74	21	6.55144	87	NIBR	NEO1-PIK1; chlorpromazine:21	85.71	redox potentiating:23
VPS38	21	6.3043	87	NIBR	NEO1-PIK1; chlorpromazine:21	85.71	redox potentiating:23
RRT2	21	6.29626	87	NIBR	NEO1-PIK1; chlorpromazine:21	85.71	redox potentiating:23
CKB1	21	6.23613	87	NIBR	NEO1-PIK1; chlorpromazine:21	85.71	redox potentiating:23
ISW1	21	6.20257	87	NIBR	NEO1-PIK1; chlorpromazine:21	85.71	redox potentiating:23
VPS30	21	6.15509	87	NIBR	NEO1-PIK1; chlorpromazine:21	85.71	redox potentiating:23
VPS35	21	6.12601	87	NIBR	NEO1-PIK1; chlorpromazine:21	85.71	redox potentiating:23
SNX3	21	5.88142	87	NIBR	NEO1-PIK1; chlorpromazine:21	85.71	redox potentiating:23
VPS36	21	5.70774	87	NIBR	NEO1-PIK1; chlorpromazine:21	85.71	redox potentiating:23
APL4	21	5.67114	87	NIBR	NEO1-PIK1; chlorpromazine:21	85.71	redox potentiating:23
YIP5	21	5.46903	87	NIBR	NEO1-PIK1; chlorpromazine:21	85.71	redox potentiating:23
STP22	21	5.43626	87	NIBR	NEO1-PIK1; chlorpromazine:21	85.71	redox potentiating:23
VPS28	21	5.41989	87	NIBR	NEO1-PIK1; chlorpromazine:21	85.71	redox potentiating:23
YIP4	21	5.28421	87	NIBR	NEO1-PIK1; chlorpromazine:21	85.71	redox potentiating:23
APS1	21	4.95	87	NIBR	NEO1-PIK1; chlorpromazine:21	85.71	redox potentiating:23
SNF8	21	4.82729	87	NIBR	NEO1-PIK1; chlorpromazine:21	85.71	redox potentiating:23
KES1	21	4.78231	87	NIBR	NEO1-PIK1; chlorpromazine:21	85.71	redox potentiating:23
NEO1	21	4.62163	87	NIBR	NEO1-PIK1; chlorpromazine:21	85.71	redox potentiating:23
RIM21	21	4.51198	87	NIBR	NEO1-PIK1; chlorpromazine:21	85.71	redox potentiating:23
RIM20	21	4.50245	87	NIBR	NEO1-PIK1; chlorpromazine:21	85.71	redox potentiating:23
NPR1	21	4.48296	87	NIBR	NEO1-PIK1; chlorpromazine:21	85.71	redox potentiating:23
ERV14	21	4.4766	87	NIBR	NEO1-PIK1; chlorpromazine:21	85.71	redox potentiating:23
PTC6	21	4.4625	87	NIBR	NEO1-PIK1; chlorpromazine:21	85.71	redox potentiating:23
IOC2	21	4.43335	87	NIBR	NEO1-PIK1; chlorpromazine:21	85.71	redox potentiating:23
MLP1	21	4.41852	87	NIBR	NEO1-PIK1; chlorpromazine:21	85.71	redox potentiating:23
TRS65	21	4.41598	87	NIBR	NEO1-PIK1; chlorpromazine:21	85.71	redox potentiating:23
GYP1	21	4.41107	87	NIBR	NEO1-PIK1; chlorpromazine:21	85.71	redox potentiating:23
RIM13	21	4.38179	87	NIBR	NEO1-PIK1; chlorpromazine:21	85.71	redox potentiating:23
TDH1	21	4.35608	87	NIBR	NEO1-PIK1; chlorpromazine:21	85.71	redox potentiating:23
VPS20	21	4.31242	87	NIBR	NEO1-PIK1; chlorpromazine:21	85.71	redox potentiating:23
VPS9	21	4.28754	87	NIBR	NEO1-PIK1; chlorpromazine:21	85.71	redox potentiating:23
RAM1	21	4.24109	87	NIBR	NEO1-PIK1; chlorpromazine:21	85.71	redox potentiating:23
VPS3	21	4.1544	87	NIBR	NEO1-PIK1; chlorpromazine:21	85.71	redox potentiating:23
SWC3	21	4.05714	87	NIBR	NEO1-PIK1; chlorpromazine:21	85.71	redox potentiating:23
SAC3	21	4.04792	87	NIBR	NEO1-PIK1; chlorpromazine:21	85.71	redox potentiating:23
PCT1	21	4.0143	87	NIBR	NEO1-PIK1; chlorpromazine:21	85.71	redox potentiating:23
YGR122W	21	4.00956	87	NIBR	NEO1-PIK1; chlorpromazine:21	85.71	redox potentiating:23
SPO7	21	3.94555	87	NIBR	NEO1-PIK1; chlorpromazine:21	85.71	redox potentiating:23
PEP7	21	3.94166	87	NIBR	NEO1-PIK1; chlorpromazine:21	85.71	redox potentiating:23
YEH2	21	3.93899	87	NIBR	NEO1-PIK1; chlorpromazine:21	85.71	redox potentiating:23
SLM3	21	3.92981	87	NIBR	NEO1-PIK1; chlorpromazine:21	85.71	redox potentiating:23
VPS13	21	3.87302	87	NIBR	NEO1-PIK1; chlorpromazine:21	85.71	redox potentiating:23
PEP12	21	3.83578	87	NIBR	NEO1-PIK1; chlorpromazine:21	85.71	redox potentiating:23
RSC6	21	3.83435	87	NIBR	NEO1-PIK1; chlorpromazine:21	85.71	redox potentiating:23
NEM1	21	3.74285	87	NIBR	NEO1-PIK1; chlorpromazine:21	85.71	redox potentiating:23
RIM8	21	3.65513	87	NIBR	NEO1-PIK1; chlorpromazine:21	85.71	redox potentiating:23
ARP4	21	3.58142	87	NIBR	NEO1-PIK1; chlorpromazine:21	85.71	redox potentiating:23
DFG16	21	3.57301	87	NIBR	NEO1-PIK1; chlorpromazine:21	85.71	redox potentiating:23
ARP6	21	3.54517	87	NIBR	NEO1-PIK1; chlorpromazine:21	85.71	redox potentiating:23
SXM1	21	3.54497	87	NIBR	NEO1-PIK1; chlorpromazine:21	85.71	redox potentiating:23
TVP18	21	3.47013	87	NIBR	NEO1-PIK1; chlorpromazine:21	85.71	redox potentiating:23
NBP2	21	3.43611	87	NIBR	NEO1-PIK1; chlorpromazine:21	85.71	redox potentiating:23
RIM101	21	3.40955	87	NIBR	NEO1-PIK1; chlorpromazine:21	85.71	redox potentiating:23
VPS21	21	3.39341	87	NIBR	NEO1-PIK1; chlorpromazine:21	85.71	redox potentiating:23
BUD27	21	3.37059	87	NIBR	NEO1-PIK1; chlorpromazine:21	85.71	redox potentiating:23
SCS2	21	3.34883	87	NIBR	NEO1-PIK1; chlorpromazine:21	85.71	redox potentiating:23
PSY4	21	3.24981	87	NIBR	NEO1-PIK1; chlorpromazine:21	85.71	redox potentiating:23
TLG2	21	3.24792	87	NIBR	NEO1-PIK1; chlorpromazine:21	85.71	redox potentiating:23
THP1	21	3.233	87	NIBR	NEO1-PIK1; chlorpromazine:21	85.71	redox potentiating:23
VPS25	21	3.22098	87	NIBR	NEO1-PIK1; chlorpromazine:21	85.71	redox potentiating:23
DPH2	21	3.21012	87	NIBR	NEO1-PIK1; chlorpromazine:21	85.71	redox potentiating:23
JJJ3	21	3.19576	87	NIBR	NEO1-PIK1; chlorpromazine:21	85.71	redox potentiating:23
DPH5	21	3.18791	87	NIBR	NEO1-PIK1; chlorpromazine:21	85.71	redox potentiating:23
GCS1	51	10.4479	4	NIBR	OLE1; morpholine antifungals:51	100	ERAD & cell cycle:50
ROY1	51	4.12038	4	NIBR	OLE1; morpholine antifungals:51	100	ERAD & cell cycle:50
YPT52	51	3.60677	4	NIBR	OLE1; morpholine antifungals:51	100	ERAD & cell cycle:50
RCY1	51	3.14998	4	NIBR	OLE1; morpholine antifungals:51	100	ERAD & cell cycle:50
STB5	38	6.39478	4	NIBR	pentose phosphate shunt:38	33.33	superoxide:49
TKL1	38	5.41757	4	NIBR	pentose phosphate shunt:38	33.33	superoxide:49
GND1	38	4.60849	4	NIBR	pentose phosphate shunt:38	33.33	superoxide:49
FYV8	25	7.48312	8	NIBR	PKC1 cell wall integrity:25	100	cell wall signaling:28
RGD1	25	7.20884	8	NIBR	PKC1 cell wall integrity:25	100	cell wall signaling:28
ACK1	25	5.60258	8	NIBR	PKC1 cell wall integrity:25	100	cell wall signaling:28
RHO1	25	4.44948	8	NIBR	PKC1 cell wall integrity:25	100	cell wall signaling:28
BCK1	25	3.76964	8	NIBR	PKC1 cell wall integrity:25	100	cell wall signaling:28
SLT2	25	3.55642	8	NIBR	PKC1 cell wall integrity:25	100	cell wall signaling:28
MID2	25	3.41204	8	NIBR	PKC1 cell wall integrity:25	100	cell wall signaling:28
RPO31	59	13.4777	7	NIBR	RNA pol III & DNA damage; aclarubicin:59	80	RNA pol III & RNase P/MRP:42
RET1	59	6.85085	7	NIBR	RNA pol III & DNA damage; aclarubicin:59	80	RNA pol III & RNase P/MRP:42
RIT1	59	6.32541	7	NIBR	RNA pol III & DNA damage; aclarubicin:59	80	RNA pol III & RNase P/MRP:42
RPC53	59	4.61351	7	NIBR	RNA pol III & DNA damage; aclarubicin:59	80	RNA pol III & RNase P/MRP:42
RAD54	59	3.5579	7	NIBR	RNA pol III & DNA damage; aclarubicin:59	80	RNA pol III & RNase P/MRP:42
POP1	59	3.34599	7	NIBR	RNA pol III & DNA damage; aclarubicin:59	80	RNA pol III & RNase P/MRP:42
RPL15A	66	26.5294	15	NIBR	RPL15A,SPP41 inhibitors; tacrolimus:66	25	translation:57
SPP41	66	18.041	15	NIBR	RPL15A,SPP41 inhibitors; tacrolimus:66	25	translation:57
RPS21B	66	5.53312	15	NIBR	RPL15A,SPP41 inhibitors; tacrolimus:66	25	translation:57
RPL21A	66	4.98587	15	NIBR	RPL15A,SPP41 inhibitors; tacrolimus:66	25	translation:57
RPL7A	66	4.95548	15	NIBR	RPL15A,SPP41 inhibitors; tacrolimus:66	25	translation:57
CPR1	66	4.20317	15	NIBR	RPL15A,SPP41 inhibitors; tacrolimus:66	25	translation:57
LCB1	66	3.86497	15	NIBR	RPL15A,SPP41 inhibitors; tacrolimus:66	25	translation:57
RAP1	66	3.85974	15	NIBR	RPL15A,SPP41 inhibitors; tacrolimus:66	25	translation:57
PRP42	66	3.70595	15	NIBR	RPL15A,SPP41 inhibitors; tacrolimus:66	25	translation:57
RPS16B	66	3.43467	15	NIBR	RPL15A,SPP41 inhibitors; tacrolimus:66	25	translation:57
PRP19	66	3.36259	15	NIBR	RPL15A,SPP41 inhibitors; tacrolimus:66	25	translation:57
SMD2	66	3.14645	15	NIBR	RPL15A,SPP41 inhibitors; tacrolimus:66	25	translation:57
SBE2	50	11.0892	171	NIBR	RSC complex & mRNA processing:50	60	RSC complex & mRNA processing:30
CWH41	50	9.66324	171	NIBR	RSC complex & mRNA processing:50	60	RSC complex & mRNA processing:30
CHS6	50	8.09905	171	NIBR	RSC complex & mRNA processing:50	60	RSC complex & mRNA processing:30
ACK1	50	7.9727	171	NIBR	RSC complex & mRNA processing:50	60	RSC complex & mRNA processing:30
ERG5	50	7.61486	171	NIBR	RSC complex & mRNA processing:50	60	RSC complex & mRNA processing:30
PFA4	50	7.4057	171	NIBR	RSC complex & mRNA processing:50	60	RSC complex & mRNA processing:30
YLL032C	50	7.2338	171	NIBR	RSC complex & mRNA processing:50	60	RSC complex & mRNA processing:30
SKT5	50	7.05552	171	NIBR	RSC complex & mRNA processing:50	60	RSC complex & mRNA processing:30
EPO1	50	7.0329	171	NIBR	RSC complex & mRNA processing:50	60	RSC complex & mRNA processing:30
YJR142W	50	6.90471	171	NIBR	RSC complex & mRNA processing:50	60	RSC complex & mRNA processing:30
ROT2	50	6.76851	171	NIBR	RSC complex & mRNA processing:50	60	RSC complex & mRNA processing:30
BEM3	50	6.71232	171	NIBR	RSC complex & mRNA processing:50	60	RSC complex & mRNA processing:30
AHK1	50	6.40709	171	NIBR	RSC complex & mRNA processing:50	60	RSC complex & mRNA processing:30
PAL1	50	6.36167	171	NIBR	RSC complex & mRNA processing:50	60	RSC complex & mRNA processing:30
SVL3	50	6.3293	171	NIBR	RSC complex & mRNA processing:50	60	RSC complex & mRNA processing:30
KAR9	50	6.03871	171	NIBR	RSC complex & mRNA processing:50	60	RSC complex & mRNA processing:30
FHL1	50	6.02252	171	NIBR	RSC complex & mRNA processing:50	60	RSC complex & mRNA processing:30
RHO1	50	6.00361	171	NIBR	RSC complex & mRNA processing:50	60	RSC complex & mRNA processing:30
NSL1	50	5.9923	171	NIBR	RSC complex & mRNA processing:50	60	RSC complex & mRNA processing:30
EAF3	50	5.90843	171	NIBR	RSC complex & mRNA processing:50	60	RSC complex & mRNA processing:30
CHS3	50	5.90565	171	NIBR	RSC complex & mRNA processing:50	60	RSC complex & mRNA processing:30
SPC105	50	5.87987	171	NIBR	RSC complex & mRNA processing:50	60	RSC complex & mRNA processing:30
IDP1	50	5.85585	171	NIBR	RSC complex & mRNA processing:50	60	RSC complex & mRNA processing:30
VAN1	50	5.75394	171	NIBR	RSC complex & mRNA processing:50	60	RSC complex & mRNA processing:30
JEM1	50	5.69519	171	NIBR	RSC complex & mRNA processing:50	60	RSC complex & mRNA processing:30
RSC8	50	5.65027	171	NIBR	RSC complex & mRNA processing:50	60	RSC complex & mRNA processing:30
MID2	50	5.60817	171	NIBR	RSC complex & mRNA processing:50	60	RSC complex & mRNA processing:30
RKM4	50	5.52143	171	NIBR	RSC complex & mRNA processing:50	60	RSC complex & mRNA processing:30
CHS7	50	5.5165	171	NIBR	RSC complex & mRNA processing:50	60	RSC complex & mRNA processing:30
DAL82	50	5.49549	171	NIBR	RSC complex & mRNA processing:50	60	RSC complex & mRNA processing:30
WSC2	50	5.4664	171	NIBR	RSC complex & mRNA processing:50	60	RSC complex & mRNA processing:30
NOP6	50	5.44009	171	NIBR	RSC complex & mRNA processing:50	60	RSC complex & mRNA processing:30
GPM2	50	5.42764	171	NIBR	RSC complex & mRNA processing:50	60	RSC complex & mRNA processing:30
DUR1,2	50	5.42133	171	NIBR	RSC complex & mRNA processing:50	60	RSC complex & mRNA processing:30
ACF4	50	5.31975	171	NIBR	RSC complex & mRNA processing:50	60	RSC complex & mRNA processing:30
VPS13	50	5.30763	171	NIBR	RSC complex & mRNA processing:50	60	RSC complex & mRNA processing:30
BUD14	50	5.25208	171	NIBR	RSC complex & mRNA processing:50	60	RSC complex & mRNA processing:30
RSC58	50	5.24533	171	NIBR	RSC complex & mRNA processing:50	60	RSC complex & mRNA processing:30
NUP188	50	5.22678	171	NIBR	RSC complex & mRNA processing:50	60	RSC complex & mRNA processing:30
UBP8	50	5.14769	171	NIBR	RSC complex & mRNA processing:50	60	RSC complex & mRNA processing:30
MSN5	50	5.12361	171	NIBR	RSC complex & mRNA processing:50	60	RSC complex & mRNA processing:30
RPB11	50	5.11949	171	NIBR	RSC complex & mRNA processing:50	60	RSC complex & mRNA processing:30
ZDS1	50	5.09697	171	NIBR	RSC complex & mRNA processing:50	60	RSC complex & mRNA processing:30
GRE3	50	5.09543	171	NIBR	RSC complex & mRNA processing:50	60	RSC complex & mRNA processing:30
RXT3	50	5.0223	171	NIBR	RSC complex & mRNA processing:50	60	RSC complex & mRNA processing:30
MET32	50	4.98685	171	NIBR	RSC complex & mRNA processing:50	60	RSC complex & mRNA processing:30
VOA1	50	4.82497	171	NIBR	RSC complex & mRNA processing:50	60	RSC complex & mRNA processing:30
RSC9	50	4.7966	171	NIBR	RSC complex & mRNA processing:50	60	RSC complex & mRNA processing:30
TOS2	50	4.7551	171	NIBR	RSC complex & mRNA processing:50	60	RSC complex & mRNA processing:30
CHS5	50	4.75501	171	NIBR	RSC complex & mRNA processing:50	60	RSC complex & mRNA processing:30
TRM9	50	4.7506	171	NIBR	RSC complex & mRNA processing:50	60	RSC complex & mRNA processing:30
FPS1	50	4.73496	171	NIBR	RSC complex & mRNA processing:50	60	RSC complex & mRNA processing:30
SUP45	50	4.70965	171	NIBR	RSC complex & mRNA processing:50	60	RSC complex & mRNA processing:30
CLN3	50	4.68057	171	NIBR	RSC complex & mRNA processing:50	60	RSC complex & mRNA processing:30
RGL1	50	4.65127	171	NIBR	RSC complex & mRNA processing:50	60	RSC complex & mRNA processing:30
NTG1	50	4.58622	171	NIBR	RSC complex & mRNA processing:50	60	RSC complex & mRNA processing:30
SHE1	50	4.58312	171	NIBR	RSC complex & mRNA processing:50	60	RSC complex & mRNA processing:30
BUD6	50	4.52912	171	NIBR	RSC complex & mRNA processing:50	60	RSC complex & mRNA processing:30
TMA46	50	4.50324	171	NIBR	RSC complex & mRNA processing:50	60	RSC complex & mRNA processing:30
SET5	50	4.49593	171	NIBR	RSC complex & mRNA processing:50	60	RSC complex & mRNA processing:30
PXP2	50	4.49124	171	NIBR	RSC complex & mRNA processing:50	60	RSC complex & mRNA processing:30
SOP4	50	4.46685	171	NIBR	RSC complex & mRNA processing:50	60	RSC complex & mRNA processing:30
YIM1	50	4.46373	171	NIBR	RSC complex & mRNA processing:50	60	RSC complex & mRNA processing:30
ATG3	50	4.41097	171	NIBR	RSC complex & mRNA processing:50	60	RSC complex & mRNA processing:30
STH1	50	4.40868	171	NIBR	RSC complex & mRNA processing:50	60	RSC complex & mRNA processing:30
SNC2	50	4.35274	171	NIBR	RSC complex & mRNA processing:50	60	RSC complex & mRNA processing:30
ARF1	50	4.34869	171	NIBR	RSC complex & mRNA processing:50	60	RSC complex & mRNA processing:30
NUM1	50	4.34464	171	NIBR	RSC complex & mRNA processing:50	60	RSC complex & mRNA processing:30
BNI4	50	4.31735	171	NIBR	RSC complex & mRNA processing:50	60	RSC complex & mRNA processing:30
NRP1	50	4.30059	171	NIBR	RSC complex & mRNA processing:50	60	RSC complex & mRNA processing:30
ARP9	50	4.28357	171	NIBR	RSC complex & mRNA processing:50	60	RSC complex & mRNA processing:30
ROM2	50	4.25782	171	NIBR	RSC complex & mRNA processing:50	60	RSC complex & mRNA processing:30
LDB16	50	4.24407	171	NIBR	RSC complex & mRNA processing:50	60	RSC complex & mRNA processing:30
SEC4	50	4.2262	171	NIBR	RSC complex & mRNA processing:50	60	RSC complex & mRNA processing:30
DIT1	50	4.2226	171	NIBR	RSC complex & mRNA processing:50	60	RSC complex & mRNA processing:30
PPM1	50	4.2073	171	NIBR	RSC complex & mRNA processing:50	60	RSC complex & mRNA processing:30
DPB4	50	4.20047	171	NIBR	RSC complex & mRNA processing:50	60	RSC complex & mRNA processing:30
RPL15B	50	4.12548	171	NIBR	RSC complex & mRNA processing:50	60	RSC complex & mRNA processing:30
YEN1	50	4.11787	171	NIBR	RSC complex & mRNA processing:50	60	RSC complex & mRNA processing:30
EFM3	50	4.08144	171	NIBR	RSC complex & mRNA processing:50	60	RSC complex & mRNA processing:30
TPO1	50	4.07176	171	NIBR	RSC complex & mRNA processing:50	60	RSC complex & mRNA processing:30
CUE1	50	4.06694	171	NIBR	RSC complex & mRNA processing:50	60	RSC complex & mRNA processing:30
RPB7	50	4.05461	171	NIBR	RSC complex & mRNA processing:50	60	RSC complex & mRNA processing:30
NPL3	50	4.05065	171	NIBR	RSC complex & mRNA processing:50	60	RSC complex & mRNA processing:30
FKH2	50	4.02768	171	NIBR	RSC complex & mRNA processing:50	60	RSC complex & mRNA processing:30
ETT1	50	4.0206	171	NIBR	RSC complex & mRNA processing:50	60	RSC complex & mRNA processing:30
SHS1	50	3.99624	171	NIBR	RSC complex & mRNA processing:50	60	RSC complex & mRNA processing:30
DIA1	50	3.99224	171	NIBR	RSC complex & mRNA processing:50	60	RSC complex & mRNA processing:30
PAB1	50	3.93876	171	NIBR	RSC complex & mRNA processing:50	60	RSC complex & mRNA processing:30
KRE2	50	3.93105	171	NIBR	RSC complex & mRNA processing:50	60	RSC complex & mRNA processing:30
CAP1	50	3.88019	171	NIBR	RSC complex & mRNA processing:50	60	RSC complex & mRNA processing:30
GFA1	50	3.82609	171	NIBR	RSC complex & mRNA processing:50	60	RSC complex & mRNA processing:30
BCK2	50	3.81612	171	NIBR	RSC complex & mRNA processing:50	60	RSC complex & mRNA processing:30
FBP26	50	3.784	171	NIBR	RSC complex & mRNA processing:50	60	RSC complex & mRNA processing:30
PEA2	50	3.74059	171	NIBR	RSC complex & mRNA processing:50	60	RSC complex & mRNA processing:30
NST1	50	3.73501	171	NIBR	RSC complex & mRNA processing:50	60	RSC complex & mRNA processing:30
TRF5	50	3.71584	171	NIBR	RSC complex & mRNA processing:50	60	RSC complex & mRNA processing:30
SPA2	50	3.7127	171	NIBR	RSC complex & mRNA processing:50	60	RSC complex & mRNA processing:30
OTU2	50	3.6861	171	NIBR	RSC complex & mRNA processing:50	60	RSC complex & mRNA processing:30
PPZ2	50	3.68134	171	NIBR	RSC complex & mRNA processing:50	60	RSC complex & mRNA processing:30
JNM1	50	3.67898	171	NIBR	RSC complex & mRNA processing:50	60	RSC complex & mRNA processing:30
NUP2	50	3.61963	171	NIBR	RSC complex & mRNA processing:50	60	RSC complex & mRNA processing:30
PCL1	50	3.60719	171	NIBR	RSC complex & mRNA processing:50	60	RSC complex & mRNA processing:30
TUB4	50	3.59468	171	NIBR	RSC complex & mRNA processing:50	60	RSC complex & mRNA processing:30
PDE2	50	3.56908	171	NIBR	RSC complex & mRNA processing:50	60	RSC complex & mRNA processing:30
YOS9	50	3.53042	171	NIBR	RSC complex & mRNA processing:50	60	RSC complex & mRNA processing:30
SRO9	50	3.52588	171	NIBR	RSC complex & mRNA processing:50	60	RSC complex & mRNA processing:30
OYE2	50	3.5238	171	NIBR	RSC complex & mRNA processing:50	60	RSC complex & mRNA processing:30
UTR2	50	3.52156	171	NIBR	RSC complex & mRNA processing:50	60	RSC complex & mRNA processing:30
HSV2	50	3.48455	171	NIBR	RSC complex & mRNA processing:50	60	RSC complex & mRNA processing:30
INN1	50	3.48187	171	NIBR	RSC complex & mRNA processing:50	60	RSC complex & mRNA processing:30
TPK2	50	3.45896	171	NIBR	RSC complex & mRNA processing:50	60	RSC complex & mRNA processing:30
JID1	50	3.4553	171	NIBR	RSC complex & mRNA processing:50	60	RSC complex & mRNA processing:30
FRE8	50	3.43605	171	NIBR	RSC complex & mRNA processing:50	60	RSC complex & mRNA processing:30
AVT5	50	3.42512	171	NIBR	RSC complex & mRNA processing:50	60	RSC complex & mRNA processing:30
STM1	50	3.41215	171	NIBR	RSC complex & mRNA processing:50	60	RSC complex & mRNA processing:30
VHR1	50	3.39243	171	NIBR	RSC complex & mRNA processing:50	60	RSC complex & mRNA processing:30
CSM3	50	3.37269	171	NIBR	RSC complex & mRNA processing:50	60	RSC complex & mRNA processing:30
HSL1	50	3.37016	171	NIBR	RSC complex & mRNA processing:50	60	RSC complex & mRNA processing:30
PPZ1	50	3.36883	171	NIBR	RSC complex & mRNA processing:50	60	RSC complex & mRNA processing:30
PSD2	50	3.35988	171	NIBR	RSC complex & mRNA processing:50	60	RSC complex & mRNA processing:30
SWC3	50	3.30919	171	NIBR	RSC complex & mRNA processing:50	60	RSC complex & mRNA processing:30
SDO1	50	3.29526	171	NIBR	RSC complex & mRNA processing:50	60	RSC complex & mRNA processing:30
KCH1	50	3.29096	171	NIBR	RSC complex & mRNA processing:50	60	RSC complex & mRNA processing:30
RIM21	50	3.2853	171	NIBR	RSC complex & mRNA processing:50	60	RSC complex & mRNA processing:30
YKU80	50	3.28009	171	NIBR	RSC complex & mRNA processing:50	60	RSC complex & mRNA processing:30
SNF3	50	3.24992	171	NIBR	RSC complex & mRNA processing:50	60	RSC complex & mRNA processing:30
RPL38	50	3.24831	171	NIBR	RSC complex & mRNA processing:50	60	RSC complex & mRNA processing:30
CIN8	50	3.23802	171	NIBR	RSC complex & mRNA processing:50	60	RSC complex & mRNA processing:30
MKC7	50	3.23051	171	NIBR	RSC complex & mRNA processing:50	60	RSC complex & mRNA processing:30
MAK10	50	3.21367	171	NIBR	RSC complex & mRNA processing:50	60	RSC complex & mRNA processing:30
SMI1	50	3.20168	171	NIBR	RSC complex & mRNA processing:50	60	RSC complex & mRNA processing:30
DHH1	50	3.19792	171	NIBR	RSC complex & mRNA processing:50	60	RSC complex & mRNA processing:30
TRE2	50	3.17057	171	NIBR	RSC complex & mRNA processing:50	60	RSC complex & mRNA processing:30
NAP1	50	3.16877	171	NIBR	RSC complex & mRNA processing:50	60	RSC complex & mRNA processing:30
MCM21	50	3.15473	171	NIBR	RSC complex & mRNA processing:50	60	RSC complex & mRNA processing:30
MYO5	50	3.14424	171	NIBR	RSC complex & mRNA processing:50	60	RSC complex & mRNA processing:30
CDC12	50	3.13765	171	NIBR	RSC complex & mRNA processing:50	60	RSC complex & mRNA processing:30
SBE22	50	3.13625	171	NIBR	RSC complex & mRNA processing:50	60	RSC complex & mRNA processing:30
ARP7	50	3.13107	171	NIBR	RSC complex & mRNA processing:50	60	RSC complex & mRNA processing:30
SAC7	50	3.12386	171	NIBR	RSC complex & mRNA processing:50	60	RSC complex & mRNA processing:30
SFH1	50	3.12229	171	NIBR	RSC complex & mRNA processing:50	60	RSC complex & mRNA processing:30
SWC5	50	3.10802	171	NIBR	RSC complex & mRNA processing:50	60	RSC complex & mRNA processing:30
IRC4	50	3.09762	171	NIBR	RSC complex & mRNA processing:50	60	RSC complex & mRNA processing:30
GDB1	50	3.09622	171	NIBR	RSC complex & mRNA processing:50	60	RSC complex & mRNA processing:30
ARP4	50	3.09157	171	NIBR	RSC complex & mRNA processing:50	60	RSC complex & mRNA processing:30
YSP2	3	8.71363	6	NIBR	sphingolipid biosynthesis:3	60	sphingolipid biosynthesis & PDR1:47
SIP3	3	5.90597	6	NIBR	sphingolipid biosynthesis:3	60	sphingolipid biosynthesis & PDR1:47
LAM1	3	5.87403	6	NIBR	sphingolipid biosynthesis:3	60	sphingolipid biosynthesis & PDR1:47
CKA2	3	3.67528	6	NIBR	sphingolipid biosynthesis:3	60	sphingolipid biosynthesis & PDR1:47
SUR1	3	3.3365	6	NIBR	sphingolipid biosynthesis:3	60	sphingolipid biosynthesis & PDR1:47
FLR1	33	15.2408	8	NIBR	TC in response to oxidative stress:33	25	RNA pol III & RNase P/MRP:42
YAP1	33	10.2067	8	NIBR	TC in response to oxidative stress:33	25	RNA pol III & RNase P/MRP:42
STB5	33	5.99477	8	NIBR	TC in response to oxidative stress:33	25	RNA pol III & RNase P/MRP:42
YND1	33	5.25031	8	NIBR	TC in response to oxidative stress:33	25	RNA pol III & RNase P/MRP:42
RET1	33	4.40217	8	NIBR	TC in response to oxidative stress:33	25	RNA pol III & RNase P/MRP:42
LTE1	33	4.04826	8	NIBR	TC in response to oxidative stress:33	25	RNA pol III & RNase P/MRP:42
ALF1	33	3.94212	8	NIBR	TC in response to oxidative stress:33	25	RNA pol III & RNase P/MRP:42
RCE1	33	3.89451	8	NIBR	TC in response to oxidative stress:33	25	RNA pol III & RNase P/MRP:42
VPS38	19	8.43068	25	NIBR	TIM54 inhibitors; amitriptyline:19	71.43	redox potentiating:23
VPS29	19	7.78965	25	NIBR	TIM54 inhibitors; amitriptyline:19	71.43	redox potentiating:23
VPS30	19	7.57505	25	NIBR	TIM54 inhibitors; amitriptyline:19	71.43	redox potentiating:23
PEP8	19	7.33319	25	NIBR	TIM54 inhibitors; amitriptyline:19	71.43	redox potentiating:23
VPS74	19	7.21992	25	NIBR	TIM54 inhibitors; amitriptyline:19	71.43	redox potentiating:23
VPS35	19	6.22872	25	NIBR	TIM54 inhibitors; amitriptyline:19	71.43	redox potentiating:23
MNL2	19	5.40622	25	NIBR	TIM54 inhibitors; amitriptyline:19	71.43	redox potentiating:23
NEO1	19	5.17526	25	NIBR	TIM54 inhibitors; amitriptyline:19	71.43	redox potentiating:23
LAA1	19	5.07295	25	NIBR	TIM54 inhibitors; amitriptyline:19	71.43	redox potentiating:23
VPS36	19	5.02573	25	NIBR	TIM54 inhibitors; amitriptyline:19	71.43	redox potentiating:23
TIM54	19	5.01788	25	NIBR	TIM54 inhibitors; amitriptyline:19	71.43	redox potentiating:23
SNF8	19	4.80168	25	NIBR	TIM54 inhibitors; amitriptyline:19	71.43	redox potentiating:23
VPS28	19	4.60751	25	NIBR	TIM54 inhibitors; amitriptyline:19	71.43	redox potentiating:23
STP22	19	4.46352	25	NIBR	TIM54 inhibitors; amitriptyline:19	71.43	redox potentiating:23
VPS20	19	4.43513	25	NIBR	TIM54 inhibitors; amitriptyline:19	71.43	redox potentiating:23
ERV14	19	4.08327	25	NIBR	TIM54 inhibitors; amitriptyline:19	71.43	redox potentiating:23
NHX1	19	3.71913	25	NIBR	TIM54 inhibitors; amitriptyline:19	71.43	redox potentiating:23
PEP7	19	3.55514	25	NIBR	TIM54 inhibitors; amitriptyline:19	71.43	redox potentiating:23
VPS45	19	3.5169	25	NIBR	TIM54 inhibitors; amitriptyline:19	71.43	redox potentiating:23
CKB2	19	3.47143	25	NIBR	TIM54 inhibitors; amitriptyline:19	71.43	redox potentiating:23
PEP12	19	3.32593	25	NIBR	TIM54 inhibitors; amitriptyline:19	71.43	redox potentiating:23
VPS3	19	3.25268	25	NIBR	TIM54 inhibitors; amitriptyline:19	71.43	redox potentiating:23
VPS25	19	3.23794	25	NIBR	TIM54 inhibitors; amitriptyline:19	71.43	redox potentiating:23
SNF7	19	3.18948	25	NIBR	TIM54 inhibitors; amitriptyline:19	71.43	redox potentiating:23
TOR1	39	10.9534	12	NIBR	TOR signaling; caffeine:39	8.33	NEO1-PIK1:41
SLM4	39	9.57685	12	NIBR	TOR signaling; caffeine:39	8.33	NEO1-PIK1:41
GTR1	39	9.21496	12	NIBR	TOR signaling; caffeine:39	8.33	NEO1-PIK1:41
MEH1	39	7.80028	12	NIBR	TOR signaling; caffeine:39	8.33	NEO1-PIK1:41
GTR2	39	7.32034	12	NIBR	TOR signaling; caffeine:39	8.33	NEO1-PIK1:41
TCO89	39	5.91763	12	NIBR	TOR signaling; caffeine:39	8.33	NEO1-PIK1:41
PRS3	39	5.41406	12	NIBR	TOR signaling; caffeine:39	8.33	NEO1-PIK1:41
VAC8	39	4.95105	12	NIBR	TOR signaling; caffeine:39	8.33	NEO1-PIK1:41
KOG1	39	3.94661	12	NIBR	TOR signaling; caffeine:39	8.33	NEO1-PIK1:41
PIB2	39	3.85832	12	NIBR	TOR signaling; caffeine:39	8.33	NEO1-PIK1:41
VAC17	39	3.81463	12	NIBR	TOR signaling; caffeine:39	8.33	NEO1-PIK1:41
RPL34B	39	3.41216	12	NIBR	TOR signaling; caffeine:39	8.33	NEO1-PIK1:41
PKH1	34	19.77	77	NIBR	TOR signaling; cmp #2222:34	100	PDR1:26
TOR1	34	19.694	77	NIBR	TOR signaling; cmp #2222:34	100	PDR1:26
SLM1	34	14.9888	77	NIBR	TOR signaling; cmp #2222:34	100	PDR1:26
SLM4	34	12.3836	77	NIBR	TOR signaling; cmp #2222:34	100	PDR1:26
KOG1	34	11.9015	77	NIBR	TOR signaling; cmp #2222:34	100	PDR1:26
CKA2	34	11.8301	77	NIBR	TOR signaling; cmp #2222:34	100	PDR1:26
SIW14	34	10.5835	77	NIBR	TOR signaling; cmp #2222:34	100	PDR1:26
GTR1	34	10.3755	77	NIBR	TOR signaling; cmp #2222:34	100	PDR1:26
MEH1	34	9.87913	77	NIBR	TOR signaling; cmp #2222:34	100	PDR1:26
AVO1	34	9.73797	77	NIBR	TOR signaling; cmp #2222:34	100	PDR1:26
TSC11	34	9.03016	77	NIBR	TOR signaling; cmp #2222:34	100	PDR1:26
NDE1	34	8.19163	77	NIBR	TOR signaling; cmp #2222:34	100	PDR1:26
GTR2	34	8.18657	77	NIBR	TOR signaling; cmp #2222:34	100	PDR1:26
RPL34B	34	8.00467	77	NIBR	TOR signaling; cmp #2222:34	100	PDR1:26
PTR2	34	7.73363	77	NIBR	TOR signaling; cmp #2222:34	100	PDR1:26
ZUO1	34	7.46186	77	NIBR	TOR signaling; cmp #2222:34	100	PDR1:26
VAC8	34	7.24051	77	NIBR	TOR signaling; cmp #2222:34	100	PDR1:26
TCO89	34	7.02908	77	NIBR	TOR signaling; cmp #2222:34	100	PDR1:26
OCA2	34	6.67351	77	NIBR	TOR signaling; cmp #2222:34	100	PDR1:26
OCA1	34	6.14313	77	NIBR	TOR signaling; cmp #2222:34	100	PDR1:26
SUR2	34	6.12645	77	NIBR	TOR signaling; cmp #2222:34	100	PDR1:26
TIM18	34	6.02209	77	NIBR	TOR signaling; cmp #2222:34	100	PDR1:26
WHI3	34	5.9637	77	NIBR	TOR signaling; cmp #2222:34	100	PDR1:26
TOR2	34	5.87904	77	NIBR	TOR signaling; cmp #2222:34	100	PDR1:26
PIN4	34	5.82126	77	NIBR	TOR signaling; cmp #2222:34	100	PDR1:26
PRS3	34	5.78504	77	NIBR	TOR signaling; cmp #2222:34	100	PDR1:26
PIB2	34	5.7576	77	NIBR	TOR signaling; cmp #2222:34	100	PDR1:26
LST8	34	5.02255	77	NIBR	TOR signaling; cmp #2222:34	100	PDR1:26
VPS41	34	4.82099	77	NIBR	TOR signaling; cmp #2222:34	100	PDR1:26
MOT3	34	4.79529	77	NIBR	TOR signaling; cmp #2222:34	100	PDR1:26
SSZ1	34	4.73185	77	NIBR	TOR signaling; cmp #2222:34	100	PDR1:26
BMH1	34	4.4252	77	NIBR	TOR signaling; cmp #2222:34	100	PDR1:26
VAM6	34	4.30298	77	NIBR	TOR signaling; cmp #2222:34	100	PDR1:26
PRS5	34	4.28775	77	NIBR	TOR signaling; cmp #2222:34	100	PDR1:26
THR4	34	4.27888	77	NIBR	TOR signaling; cmp #2222:34	100	PDR1:26
SVF1	34	4.27112	77	NIBR	TOR signaling; cmp #2222:34	100	PDR1:26
VAM7	34	4.22172	77	NIBR	TOR signaling; cmp #2222:34	100	PDR1:26
AVL9	34	4.13616	77	NIBR	TOR signaling; cmp #2222:34	100	PDR1:26
MYO5	34	4.11388	77	NIBR	TOR signaling; cmp #2222:34	100	PDR1:26
RPS8A	34	4.0718	77	NIBR	TOR signaling; cmp #2222:34	100	PDR1:26
ERG5	34	4.00595	77	NIBR	TOR signaling; cmp #2222:34	100	PDR1:26
LSM6	34	3.98981	77	NIBR	TOR signaling; cmp #2222:34	100	PDR1:26
LSM7	34	3.89129	77	NIBR	TOR signaling; cmp #2222:34	100	PDR1:26
CLB5	34	3.87802	77	NIBR	TOR signaling; cmp #2222:34	100	PDR1:26
SEM1	34	3.86377	77	NIBR	TOR signaling; cmp #2222:34	100	PDR1:26
PHO80	34	3.81708	77	NIBR	TOR signaling; cmp #2222:34	100	PDR1:26
IPK1	34	3.8162	77	NIBR	TOR signaling; cmp #2222:34	100	PDR1:26
LST7	34	3.78772	77	NIBR	TOR signaling; cmp #2222:34	100	PDR1:26
YPT7	34	3.67504	77	NIBR	TOR signaling; cmp #2222:34	100	PDR1:26
SPO7	34	3.6449	77	NIBR	TOR signaling; cmp #2222:34	100	PDR1:26
LSM1	34	3.64232	77	NIBR	TOR signaling; cmp #2222:34	100	PDR1:26
GPI14	34	3.59934	77	NIBR	TOR signaling; cmp #2222:34	100	PDR1:26
NAT1	34	3.56993	77	NIBR	TOR signaling; cmp #2222:34	100	PDR1:26
SNT1	34	3.56295	77	NIBR	TOR signaling; cmp #2222:34	100	PDR1:26
RPL23A	34	3.5454	77	NIBR	TOR signaling; cmp #2222:34	100	PDR1:26
CYB5	34	3.48011	77	NIBR	TOR signaling; cmp #2222:34	100	PDR1:26
ARC18	34	3.47702	77	NIBR	TOR signaling; cmp #2222:34	100	PDR1:26
DST1	34	3.42671	77	NIBR	TOR signaling; cmp #2222:34	100	PDR1:26
SET3	34	3.42285	77	NIBR	TOR signaling; cmp #2222:34	100	PDR1:26
AIM11	34	3.42138	77	NIBR	TOR signaling; cmp #2222:34	100	PDR1:26
VAC17	34	3.40314	77	NIBR	TOR signaling; cmp #2222:34	100	PDR1:26
SIN3	34	3.39943	77	NIBR	TOR signaling; cmp #2222:34	100	PDR1:26
PBP1	34	3.38598	77	NIBR	TOR signaling; cmp #2222:34	100	PDR1:26
NEM1	34	3.359	77	NIBR	TOR signaling; cmp #2222:34	100	PDR1:26
JJJ3	34	3.34024	77	NIBR	TOR signaling; cmp #2222:34	100	PDR1:26
SPT3	34	3.3356	77	NIBR	TOR signaling; cmp #2222:34	100	PDR1:26
HOS2	34	3.30026	77	NIBR	TOR signaling; cmp #2222:34	100	PDR1:26
POP2	34	3.29112	77	NIBR	TOR signaling; cmp #2222:34	100	PDR1:26
CDC20	34	3.26657	77	NIBR	TOR signaling; cmp #2222:34	100	PDR1:26
REF2	34	3.21918	77	NIBR	TOR signaling; cmp #2222:34	100	PDR1:26
PDR1	34	3.0914	77	NIBR	TOR signaling; cmp #2222:34	100	PDR1:26
TOR1	54	21.8207	47	NIBR	TOR signaling; rapamycin:54	12.12	copper-dependent oxidative stress:29
KOG1	54	18.3827	47	NIBR	TOR signaling; rapamycin:54	12.12	copper-dependent oxidative stress:29
TOR2	54	11.253	47	NIBR	TOR signaling; rapamycin:54	12.12	copper-dependent oxidative stress:29
MCM2	54	5.88433	47	NIBR	TOR signaling; rapamycin:54	12.12	copper-dependent oxidative stress:29
CKA2	54	5.69732	47	NIBR	TOR signaling; rapamycin:54	12.12	copper-dependent oxidative stress:29
ARF1	54	5.69584	47	NIBR	TOR signaling; rapamycin:54	12.12	copper-dependent oxidative stress:29
PHO80	54	5.34566	47	NIBR	TOR signaling; rapamycin:54	12.12	copper-dependent oxidative stress:29
APL5	54	5.31235	47	NIBR	TOR signaling; rapamycin:54	12.12	copper-dependent oxidative stress:29
COG3	54	5.25628	47	NIBR	TOR signaling; rapamycin:54	12.12	copper-dependent oxidative stress:29
CST6	54	4.75501	47	NIBR	TOR signaling; rapamycin:54	12.12	copper-dependent oxidative stress:29
ASA1	54	4.74199	47	NIBR	TOR signaling; rapamycin:54	12.12	copper-dependent oxidative stress:29
APS3	54	4.70983	47	NIBR	TOR signaling; rapamycin:54	12.12	copper-dependent oxidative stress:29
SWA2	54	4.63129	47	NIBR	TOR signaling; rapamycin:54	12.12	copper-dependent oxidative stress:29
BST1	54	4.55623	47	NIBR	TOR signaling; rapamycin:54	12.12	copper-dependent oxidative stress:29
RVS161	54	4.26773	47	NIBR	TOR signaling; rapamycin:54	12.12	copper-dependent oxidative stress:29
APL6	54	4.24288	47	NIBR	TOR signaling; rapamycin:54	12.12	copper-dependent oxidative stress:29
CDC20	54	4.21655	47	NIBR	TOR signaling; rapamycin:54	12.12	copper-dependent oxidative stress:29
HUR1	54	4.03889	47	NIBR	TOR signaling; rapamycin:54	12.12	copper-dependent oxidative stress:29
RPL34B	54	4.01519	47	NIBR	TOR signaling; rapamycin:54	12.12	copper-dependent oxidative stress:29
POP2	54	3.99823	47	NIBR	TOR signaling; rapamycin:54	12.12	copper-dependent oxidative stress:29
LSM6	54	3.95614	47	NIBR	TOR signaling; rapamycin:54	12.12	copper-dependent oxidative stress:29
VPS41	54	3.94172	47	NIBR	TOR signaling; rapamycin:54	12.12	copper-dependent oxidative stress:29
VAM6	54	3.90989	47	NIBR	TOR signaling; rapamycin:54	12.12	copper-dependent oxidative stress:29
SLM4	54	3.90391	47	NIBR	TOR signaling; rapamycin:54	12.12	copper-dependent oxidative stress:29
SMC1	54	3.88316	47	NIBR	TOR signaling; rapamycin:54	12.12	copper-dependent oxidative stress:29
LEM3	54	3.75901	47	NIBR	TOR signaling; rapamycin:54	12.12	copper-dependent oxidative stress:29
LSM4	54	3.713	47	NIBR	TOR signaling; rapamycin:54	12.12	copper-dependent oxidative stress:29
ERG5	54	3.66945	47	NIBR	TOR signaling; rapamycin:54	12.12	copper-dependent oxidative stress:29
VPS45	54	3.64297	47	NIBR	TOR signaling; rapamycin:54	12.12	copper-dependent oxidative stress:29
SEC4	54	3.59004	47	NIBR	TOR signaling; rapamycin:54	12.12	copper-dependent oxidative stress:29
YPP1	54	3.55218	47	NIBR	TOR signaling; rapamycin:54	12.12	copper-dependent oxidative stress:29
CDC73	54	3.51758	47	NIBR	TOR signaling; rapamycin:54	12.12	copper-dependent oxidative stress:29
CCR4	54	3.51389	47	NIBR	TOR signaling; rapamycin:54	12.12	copper-dependent oxidative stress:29
MAK10	54	3.45447	47	NIBR	TOR signaling; rapamycin:54	12.12	copper-dependent oxidative stress:29
VAM7	54	3.4413	47	NIBR	TOR signaling; rapamycin:54	12.12	copper-dependent oxidative stress:29
LST8	54	3.4168	47	NIBR	TOR signaling; rapamycin:54	12.12	copper-dependent oxidative stress:29
YCK3	54	3.39554	47	NIBR	TOR signaling; rapamycin:54	12.12	copper-dependent oxidative stress:29
VPS1	54	3.31938	47	NIBR	TOR signaling; rapamycin:54	12.12	copper-dependent oxidative stress:29
GTR1	54	3.27055	47	NIBR	TOR signaling; rapamycin:54	12.12	copper-dependent oxidative stress:29
VPS52	54	3.26825	47	NIBR	TOR signaling; rapamycin:54	12.12	copper-dependent oxidative stress:29
APL2	54	3.19168	47	NIBR	TOR signaling; rapamycin:54	12.12	copper-dependent oxidative stress:29
VAC17	54	3.17619	47	NIBR	TOR signaling; rapamycin:54	12.12	copper-dependent oxidative stress:29
SCS2	54	3.13497	47	NIBR	TOR signaling; rapamycin:54	12.12	copper-dependent oxidative stress:29
APM3	54	3.1157	47	NIBR	TOR signaling; rapamycin:54	12.12	copper-dependent oxidative stress:29
GAS1	54	3.10216	47	NIBR	TOR signaling; rapamycin:54	12.12	copper-dependent oxidative stress:29
SPT4	48	7.22477	46	NIBR	transcription elongation; TREX/THO CMPLX:48	11.43	RNA pol III & RNase P/MRP:42
MFT1	48	6.97569	46	NIBR	transcription elongation; TREX/THO CMPLX:48	11.43	RNA pol III & RNase P/MRP:42
CDS1	48	6.77871	46	NIBR	transcription elongation; TREX/THO CMPLX:48	11.43	RNA pol III & RNase P/MRP:42
THP2	48	5.49429	46	NIBR	transcription elongation; TREX/THO CMPLX:48	11.43	RNA pol III & RNase P/MRP:42
SEC14	48	5.3573	46	NIBR	transcription elongation; TREX/THO CMPLX:48	11.43	RNA pol III & RNase P/MRP:42
FAT1	48	5.28589	46	NIBR	transcription elongation; TREX/THO CMPLX:48	11.43	RNA pol III & RNase P/MRP:42
SPC3	48	5.16973	46	NIBR	transcription elongation; TREX/THO CMPLX:48	11.43	RNA pol III & RNase P/MRP:42
OPI3	48	5.06411	46	NIBR	transcription elongation; TREX/THO CMPLX:48	11.43	RNA pol III & RNase P/MRP:42
CCW12	48	4.8881	46	NIBR	transcription elongation; TREX/THO CMPLX:48	11.43	RNA pol III & RNase P/MRP:42
IRE1	48	4.81573	46	NIBR	transcription elongation; TREX/THO CMPLX:48	11.43	RNA pol III & RNase P/MRP:42
POP1	48	4.40078	46	NIBR	transcription elongation; TREX/THO CMPLX:48	11.43	RNA pol III & RNase P/MRP:42
SPF1	48	4.39746	46	NIBR	transcription elongation; TREX/THO CMPLX:48	11.43	RNA pol III & RNase P/MRP:42
RAV2	48	4.3369	46	NIBR	transcription elongation; TREX/THO CMPLX:48	11.43	RNA pol III & RNase P/MRP:42
RUD3	48	4.29426	46	NIBR	transcription elongation; TREX/THO CMPLX:48	11.43	RNA pol III & RNase P/MRP:42
SMI1	48	4.28797	46	NIBR	transcription elongation; TREX/THO CMPLX:48	11.43	RNA pol III & RNase P/MRP:42
ECM30	48	4.25405	46	NIBR	transcription elongation; TREX/THO CMPLX:48	11.43	RNA pol III & RNase P/MRP:42
GSF2	48	4.25224	46	NIBR	transcription elongation; TREX/THO CMPLX:48	11.43	RNA pol III & RNase P/MRP:42
NAM9	48	3.9582	46	NIBR	transcription elongation; TREX/THO CMPLX:48	11.43	RNA pol III & RNase P/MRP:42
ENV9	48	3.90129	46	NIBR	transcription elongation; TREX/THO CMPLX:48	11.43	RNA pol III & RNase P/MRP:42
PCF11	48	3.83339	46	NIBR	transcription elongation; TREX/THO CMPLX:48	11.43	RNA pol III & RNase P/MRP:42
AIM26	48	3.81569	46	NIBR	transcription elongation; TREX/THO CMPLX:48	11.43	RNA pol III & RNase P/MRP:42
PBP1	48	3.78248	46	NIBR	transcription elongation; TREX/THO CMPLX:48	11.43	RNA pol III & RNase P/MRP:42
SCS2	48	3.73322	46	NIBR	transcription elongation; TREX/THO CMPLX:48	11.43	RNA pol III & RNase P/MRP:42
RRT2	48	3.72652	46	NIBR	transcription elongation; TREX/THO CMPLX:48	11.43	RNA pol III & RNase P/MRP:42
RAV1	48	3.58271	46	NIBR	transcription elongation; TREX/THO CMPLX:48	11.43	RNA pol III & RNase P/MRP:42
RTT103	48	3.49989	46	NIBR	transcription elongation; TREX/THO CMPLX:48	11.43	RNA pol III & RNase P/MRP:42
BST1	48	3.45052	46	NIBR	transcription elongation; TREX/THO CMPLX:48	11.43	RNA pol III & RNase P/MRP:42
UBP13	48	3.4328	46	NIBR	transcription elongation; TREX/THO CMPLX:48	11.43	RNA pol III & RNase P/MRP:42
GIS2	48	3.41808	46	NIBR	transcription elongation; TREX/THO CMPLX:48	11.43	RNA pol III & RNase P/MRP:42
PCL6	48	3.28879	46	NIBR	transcription elongation; TREX/THO CMPLX:48	11.43	RNA pol III & RNase P/MRP:42
PMT2	48	3.189	46	NIBR	transcription elongation; TREX/THO CMPLX:48	11.43	RNA pol III & RNase P/MRP:42
EMC5	48	3.18513	46	NIBR	transcription elongation; TREX/THO CMPLX:48	11.43	RNA pol III & RNase P/MRP:42
EMC2	48	3.14191	46	NIBR	transcription elongation; TREX/THO CMPLX:48	11.43	RNA pol III & RNase P/MRP:42
SND3	48	3.10148	46	NIBR	transcription elongation; TREX/THO CMPLX:48	11.43	RNA pol III & RNase P/MRP:42
ALG8	48	3.10107	46	NIBR	transcription elongation; TREX/THO CMPLX:48	11.43	RNA pol III & RNase P/MRP:42
POP1	47	12.7591	11	NIBR	transcription inhibitors; 6-azauracil:47	100	RPP1 & pyrimidine depletion:5
POP4	47	8.2209	11	NIBR	transcription inhibitors; 6-azauracil:47	100	RPP1 & pyrimidine depletion:5
RIT1	47	6.29888	11	NIBR	transcription inhibitors; 6-azauracil:47	100	RPP1 & pyrimidine depletion:5
POP7	47	6.23463	11	NIBR	transcription inhibitors; 6-azauracil:47	100	RPP1 & pyrimidine depletion:5
RNH70	47	4.84917	11	NIBR	transcription inhibitors; 6-azauracil:47	100	RPP1 & pyrimidine depletion:5
GCD1	47	4.25628	11	NIBR	transcription inhibitors; 6-azauracil:47	100	RPP1 & pyrimidine depletion:5
POP3	47	3.37815	11	NIBR	transcription inhibitors; 6-azauracil:47	100	RPP1 & pyrimidine depletion:5
GCD2	47	3.37541	11	NIBR	transcription inhibitors; 6-azauracil:47	100	RPP1 & pyrimidine depletion:5
GCD7	47	3.13902	11	NIBR	transcription inhibitors; 6-azauracil:47	100	RPP1 & pyrimidine depletion:5
RPP1	47	3.12178	11	NIBR	transcription inhibitors; 6-azauracil:47	100	RPP1 & pyrimidine depletion:5
TVP23	27	6.77583	8	NIBR	TRAPP complex; amiodarone:27	100	NEO1-PIK1:41
TRS33	27	6.53873	8	NIBR	TRAPP complex; amiodarone:27	100	NEO1-PIK1:41
YIP4	27	5.19657	8	NIBR	TRAPP complex; amiodarone:27	100	NEO1-PIK1:41
TCA17	27	5.06111	8	NIBR	TRAPP complex; amiodarone:27	100	NEO1-PIK1:41
YIP5	27	4.8088	8	NIBR	TRAPP complex; amiodarone:27	100	NEO1-PIK1:41
VPS74	27	4.49314	8	NIBR	TRAPP complex; amiodarone:27	100	NEO1-PIK1:41
TRS65	27	3.34133	8	NIBR	TRAPP complex; amiodarone:27	100	NEO1-PIK1:41
CIN2	35	12.209	4	NIBR	tubulin complex; nocodazole:35	75	tubulin folding & SWR complex:25
PAC2	35	12.0356	4	NIBR	tubulin complex; nocodazole:35	75	tubulin folding & SWR complex:25
TUB3	35	6.74252	4	NIBR	tubulin complex; nocodazole:35	75	tubulin folding & SWR complex:25
ALF1	35	3.52602	4	NIBR	tubulin complex; nocodazole:35	75	tubulin folding & SWR complex:25
EFM3	43	10.8504	16	NIBR	ubiquinone biosynthesis & proteasome:43	58.33	ubiquinone biosynthesis & proteasome:39
YEN1	43	10.5413	16	NIBR	ubiquinone biosynthesis & proteasome:43	58.33	ubiquinone biosynthesis & proteasome:39
MRX19	43	9.32279	16	NIBR	ubiquinone biosynthesis & proteasome:43	58.33	ubiquinone biosynthesis & proteasome:39
YFH7	43	8.33128	16	NIBR	ubiquinone biosynthesis & proteasome:43	58.33	ubiquinone biosynthesis & proteasome:39
FBP26	43	8.32517	16	NIBR	ubiquinone biosynthesis & proteasome:43	58.33	ubiquinone biosynthesis & proteasome:39
OYE2	43	6.51003	16	NIBR	ubiquinone biosynthesis & proteasome:43	58.33	ubiquinone biosynthesis & proteasome:39
LAP3	43	4.81668	16	NIBR	ubiquinone biosynthesis & proteasome:43	58.33	ubiquinone biosynthesis & proteasome:39
NSL1	43	4.79738	16	NIBR	ubiquinone biosynthesis & proteasome:43	58.33	ubiquinone biosynthesis & proteasome:39
SPC105	43	4.69381	16	NIBR	ubiquinone biosynthesis & proteasome:43	58.33	ubiquinone biosynthesis & proteasome:39
RRF1	43	3.85702	16	NIBR	ubiquinone biosynthesis & proteasome:43	58.33	ubiquinone biosynthesis & proteasome:39
EAF7	43	3.50976	16	NIBR	ubiquinone biosynthesis & proteasome:43	58.33	ubiquinone biosynthesis & proteasome:39
UBX4	43	3.43293	16	NIBR	ubiquinone biosynthesis & proteasome:43	58.33	ubiquinone biosynthesis & proteasome:39
HAC1	56	23.9412	21	NIBR	unfolded protein response; tunicamycin:56	71.43	unfolded protein response:51
IRE1	56	15.3999	21	NIBR	unfolded protein response; tunicamycin:56	71.43	unfolded protein response:51
FAS1	56	9.24145	21	NIBR	unfolded protein response; tunicamycin:56	71.43	unfolded protein response:51
FYV8	56	5.19656	21	NIBR	unfolded protein response; tunicamycin:56	71.43	unfolded protein response:51
RLM1	56	5.04929	21	NIBR	unfolded protein response; tunicamycin:56	71.43	unfolded protein response:51
MID2	56	4.58806	21	NIBR	unfolded protein response; tunicamycin:56	71.43	unfolded protein response:51
NSL1	56	4.42554	21	NIBR	unfolded protein response; tunicamycin:56	71.43	unfolded protein response:51
GPI14	56	4.31011	21	NIBR	unfolded protein response; tunicamycin:56	71.43	unfolded protein response:51
RGD1	56	3.93029	21	NIBR	unfolded protein response; tunicamycin:56	71.43	unfolded protein response:51
BCK1	56	3.86205	21	NIBR	unfolded protein response; tunicamycin:56	71.43	unfolded protein response:51
SLT2	56	3.54929	21	NIBR	unfolded protein response; tunicamycin:56	71.43	unfolded protein response:51
SPC105	56	3.43407	21	NIBR	unfolded protein response; tunicamycin:56	71.43	unfolded protein response:51
RPC34	56	3.31162	21	NIBR	unfolded protein response; tunicamycin:56	71.43	unfolded protein response:51
ACK1	56	3.29514	21	NIBR	unfolded protein response; tunicamycin:56	71.43	unfolded protein response:51
FAF1	56	3.27158	21	NIBR	unfolded protein response; tunicamycin:56	71.43	unfolded protein response:51
RSC8	56	3.13975	21	NIBR	unfolded protein response; tunicamycin:56	71.43	unfolded protein response:51
ALG3	56	3.10979	21	NIBR	unfolded protein response; tunicamycin:56	71.43	unfolded protein response:51
OST3	56	3.10731	21	NIBR	unfolded protein response; tunicamycin:56	71.43	unfolded protein response:51
FUI1	42	5.7648	12	NIBR	UTP biosynthesis; histone methylation:42	10	sphingolipid biosynthesis & PDR1:47
RTT103	42	5.62361	12	NIBR	UTP biosynthesis; histone methylation:42	10	sphingolipid biosynthesis & PDR1:47
PPR1	42	5.10529	12	NIBR	UTP biosynthesis; histone methylation:42	10	sphingolipid biosynthesis & PDR1:47
URA4	42	4.78735	12	NIBR	UTP biosynthesis; histone methylation:42	10	sphingolipid biosynthesis & PDR1:47
BRE2	42	3.92145	12	NIBR	UTP biosynthesis; histone methylation:42	10	sphingolipid biosynthesis & PDR1:47
URK1	42	3.67318	12	NIBR	UTP biosynthesis; histone methylation:42	10	sphingolipid biosynthesis & PDR1:47
UBP13	42	3.61313	12	NIBR	UTP biosynthesis; histone methylation:42	10	sphingolipid biosynthesis & PDR1:47
AIM26	42	3.57229	12	NIBR	UTP biosynthesis; histone methylation:42	10	sphingolipid biosynthesis & PDR1:47
PAR32	42	3.30347	12	NIBR	UTP biosynthesis; histone methylation:42	10	sphingolipid biosynthesis & PDR1:47
PTK2	42	3.15248	12	NIBR	UTP biosynthesis; histone methylation:42	10	sphingolipid biosynthesis & PDR1:47
VPS41	6	3.61335	15	NIBR	vATPase inhibitors; concanamycin:6	33.33	NEO1-PIK1:41
VAM6	6	3.55926	15	NIBR	vATPase inhibitors; concanamycin:6	33.33	NEO1-PIK1:41
INP53	6	3.43507	15	NIBR	vATPase inhibitors; concanamycin:6	33.33	NEO1-PIK1:41
PEP12	6	3.42232	15	NIBR	vATPase inhibitors; concanamycin:6	33.33	NEO1-PIK1:41
VPS36	6	3.39444	15	NIBR	vATPase inhibitors; concanamycin:6	33.33	NEO1-PIK1:41
VPS27	6	3.35307	15	NIBR	vATPase inhibitors; concanamycin:6	33.33	NEO1-PIK1:41
VPS28	6	3.32839	15	NIBR	vATPase inhibitors; concanamycin:6	33.33	NEO1-PIK1:41
VAM7	6	3.30962	15	NIBR	vATPase inhibitors; concanamycin:6	33.33	NEO1-PIK1:41
YPT7	6	3.29487	15	NIBR	vATPase inhibitors; concanamycin:6	33.33	NEO1-PIK1:41
ARF1	6	3.28718	15	NIBR	vATPase inhibitors; concanamycin:6	33.33	NEO1-PIK1:41
VPS8	6	3.18775	15	NIBR	vATPase inhibitors; concanamycin:6	33.33	NEO1-PIK1:41
SWA2	6	3.17355	15	NIBR	vATPase inhibitors; concanamycin:6	33.33	NEO1-PIK1:41
VPS3	6	3.16568	15	NIBR	vATPase inhibitors; concanamycin:6	33.33	NEO1-PIK1:41
PEP7	6	3.16396	15	NIBR	vATPase inhibitors; concanamycin:6	33.33	NEO1-PIK1:41
VPS9	6	3.10973	15	NIBR	vATPase inhibitors; concanamycin:6	33.33	NEO1-PIK1:41
MSO1	45	19.9189	16	NIBR	VRG4 inhibitors; sdz 90-215:45	20	Golgi:6
SSO1	45	12.9381	16	NIBR	VRG4 inhibitors; sdz 90-215:45	20	Golgi:6
SNC2	45	9.00096	16	NIBR	VRG4 inhibitors; sdz 90-215:45	20	Golgi:6
SNX4	45	8.4515	16	NIBR	VRG4 inhibitors; sdz 90-215:45	20	Golgi:6
SPO14	45	8.26676	16	NIBR	VRG4 inhibitors; sdz 90-215:45	20	Golgi:6
RCE1	45	6.92951	16	NIBR	VRG4 inhibitors; sdz 90-215:45	20	Golgi:6
PSD2	45	5.6428	16	NIBR	VRG4 inhibitors; sdz 90-215:45	20	Golgi:6
PDR17	45	5.1202	16	NIBR	VRG4 inhibitors; sdz 90-215:45	20	Golgi:6
RUD3	45	4.82194	16	NIBR	VRG4 inhibitors; sdz 90-215:45	20	Golgi:6
MSB4	45	4.76282	16	NIBR	VRG4 inhibitors; sdz 90-215:45	20	Golgi:6
ARL1	45	3.51019	16	NIBR	VRG4 inhibitors; sdz 90-215:45	20	Golgi:6
SEC4	45	3.27739	16	NIBR	VRG4 inhibitors; sdz 90-215:45	20	Golgi:6
VPS30	45	3.24579	16	NIBR	VRG4 inhibitors; sdz 90-215:45	20	Golgi:6
COG8	45	3.2186	16	NIBR	VRG4 inhibitors; sdz 90-215:45	20	Golgi:6
DAL80	45	3.11869	16	NIBR	VRG4 inhibitors; sdz 90-215:45	20	Golgi:6

## Sheet: UBC_45_signature_enrichments
signature	GOID	term	nGenes	nQuery	overlapSet	querySetFraction	geneSetFraction	foldEnrichment	P	FDR	overlapGenes
anthracycline transcription coupled DNA repair:55	GO:0006337	NUCLEOSOME DISASSEMBLY	18	13	4	30.8	22.2	100.75	4.28e-08	6.78e-05	RSC9(5.43)|RSC58(4.17)|ARP7(3.53)|ARP9(3.36)
anthracycline transcription coupled DNA repair:55	GO:0006368	TRANSCRIPTION ELONGATION FROM RNA POLYMERASE II PROMOTER	60	13	4	30.8	6.7	30.23	6.48e-06	0.00513	RSC9(5.43)|RSC58(4.17)|ARP7(3.53)|ARP9(3.36)
anthracycline transcription coupled DNA repair:55	GO:0006357	REGULATION OF TRANSCRIPTION BY RNA POLYMERASE II	157	13	5	38.5	3.2	14.44	1.36e-05	0.00654	RSC9(5.43)|RSC58(4.17)|ARP7(3.53)|ARP9(3.36)|MED4(3.15)
anthracycline transcription coupled DNA repair:55	GO:0043044	ATP-DEPENDENT CHROMATIN REMODELING	24	13	3	23.1	12.5	56.67	1.65e-05	0.00654	RSC9(5.43)|ARP7(3.53)|ARP9(3.36)
anthracycline transcription coupled DNA repair:55	GO:0000707	MEIOTIC DNA RECOMBINASE ASSEMBLY	4	13	2	15.4	50	226.69	2.69e-05	0.00852	RAD55(5.02)|RAD57(3.52)
anthracycline transcription coupled DNA repair:55	GO:0006325	CHROMATIN ORGANIZATION	117	13	4	30.8	3.4	15.5	9.18e-05	0.0242	RSC9(5.43)|RSC58(4.17)|ARP7(3.53)|ARP9(3.36)
anthracycline transcription coupled DNA repair:55	GO:0030491	HETERODUPLEX FORMATION	8	13	2	15.4	25	113.35	0.000125	0.0282	RAD55(5.02)|RAD57(3.52)
anthracycline transcription coupled DNA repair:55	GO:0000730	DNA RECOMBINASE ASSEMBLY	10	13	2	15.4	20	90.68	0.0002	0.0396	RAD55(5.02)|RAD57(3.52)
anthracycline transcription coupled DNA repair:55	GO:0042766	NUCLEOSOME MOBILIZATION	11	13	2	15.4	18.2	82.43	0.000244	0.043	ARP7(3.53)|ARP9(3.36)
anthracycline transcription coupled DNA repair:55	GO:0061587	TRANSFER RNA GENE-MEDIATED SILENCING	13	13	2	15.4	15.4	69.75	0.000346	0.0547	RSC9(5.43)|REG1(3.64)
azole & statin:24	GO:0016485	PROTEIN PROCESSING	13	14	3	21.4	23.1	97.15	3.01e-06	0.00477	RIM13(6.82)|RIM8(5.14)|RIM20(3.91)
azole & statin:24	GO:0071469	CELLULAR RESPONSE TO ALKALINE PH	4	14	2	14.3	50	210.5	3.14e-05	0.0248	RIM101(4.57)|RIM21(3.92)
azole & statin:24	GO:0001403	INVASIVE GROWTH IN RESPONSE TO GLUCOSE LIMITATION	37	14	3	21.4	8.1	34.14	7.91e-05	0.0417	RIM8(5.14)|RIM21(3.92)|RIM20(3.91)
azole & statin:24	GO:0030437	ASCOSPORE FORMATION	50	14	3	21.4	6	25.26	0.000196	0.0775	RIM9(4.59)|RIM101(4.57)|RIM21(3.92)
azole & statin:24	GO:0008299	ISOPRENOID BIOSYNTHETIC PROCESS	12	14	2	14.3	16.7	70.17	0.000341	0.108	HMG1(6.32)|BTS1(3.37)
azole & statin:24	GO:0009272	FUNGAL-TYPE CELL WALL BIOGENESIS	15	14	2	14.3	13.3	56.13	0.000541	0.143	RIM101(4.57)|RIM21(3.92)
cell wall signaling:28	GO:0060237	REGULATION OF FUNGAL-TYPE CELL WALL ORGANIZATION	20	3	3	100	15	294.7	3.34e-08	5.29e-05	BCK1(19.65)|SLT2(18.1)|RHO1(5.42)
cell wall signaling:28	GO:0010447	RESPONSE TO ACIDIC PH	5	3	2	66.7	40	785.87	1.73e-06	0.00137	BCK1(19.65)|SLT2(18.1)
cell wall signaling:28	GO:0000196	CELL WALL INTEGRITY MAPK CASCADE	8	3	2	66.7	25	491.17	4.83e-06	0.00255	BCK1(19.65)|SLT2(18.1)
cell wall signaling:28	GO:0030968	ENDOPLASMIC RETICULUM UNFOLDED PROTEIN RESPONSE	19	3	2	66.7	10.5	206.81	2.95e-05	0.0117	BCK1(19.65)|SLT2(18.1)
cell wall signaling:28	GO:0030242	AUTOPHAGY OF PEROXISOME	23	3	2	66.7	8.7	170.84	4.36e-05	0.0138	BCK1(19.65)|SLT2(18.1)
cell wall signaling:28	GO:0008361	REGULATION OF CELL SIZE	27	3	2	66.7	7.4	145.53	6.05e-05	0.016	SLT2(18.1)|RHO1(5.42)
cell wall signaling:28	GO:0035556	INTRACELLULAR SIGNAL TRANSDUCTION	59	3	2	66.7	3.4	66.6	0.000294	0.0665	BCK1(19.65)|SLT2(18.1)
cell wall:18	GO:0060237	REGULATION OF FUNGAL-TYPE CELL WALL ORGANIZATION	20	28	5	17.9	25	52.62	2.45e-08	1.94e-05	RHO1(14.14)|SLT2(8.06)|BCK1(7.33)|SSD1(5.74)|ROM2(4.47)
cell wall:18	GO:0006337	NUCLEOSOME DISASSEMBLY	18	28	5	17.9	27.8	58.47	1.36e-08	1.94e-05	LDB7(9.87)|RSC1(5.04)|RSC58(4.57)|RSC9(4.4)|RSC8(3.82)
cell wall:18	GO:0043044	ATP-DEPENDENT CHROMATIN REMODELING	24	28	5	17.9	20.8	43.85	6.64e-08	3.5e-05	LDB7(9.87)|RSC1(5.04)|RSC9(4.4)|ARP4(4.31)|RSC8(3.82)
cell wall:18	GO:0010447	RESPONSE TO ACIDIC PH	5	28	3	10.7	60	126.3	9.54e-07	0.000378	SLT2(8.06)|BCK1(7.33)|MID2(3.15)
cell wall:18	GO:1903501	POSITIVE REGULATION OF MITOTIC ACTOMYOSIN CONTRACTILE RING ASSEMBLY	6	28	3	10.7	50	105.25	1.9e-06	0.000603	RHO1(14.14)|ROM2(4.47)|GLC7(4.07)
cell wall:18	GO:0030242	AUTOPHAGY OF PEROXISOME	23	28	4	14.3	17.4	36.61	3.39e-06	0.000896	SLT2(8.06)|BCK1(7.33)|SLG1(3.29)|MID2(3.15)
cell wall:18	GO:0030010	ESTABLISHMENT OF CELL POLARITY	28	28	4	14.3	14.3	30.07	7.72e-06	0.00139	BCK1(7.33)|ROM2(4.47)|BEM3(3.48)|SLG1(3.29)
cell wall:18	GO:0006368	TRANSCRIPTION ELONGATION FROM RNA POLYMERASE II PROMOTER	60	28	5	17.9	8.3	17.54	7.58e-06	0.00139	LDB7(9.87)|RSC1(5.04)|RSC58(4.57)|RSC9(4.4)|RSC8(3.82)
cell wall:18	GO:0045807	POSITIVE REGULATION OF ENDOCYTOSIS	9	28	3	10.7	33.3	70.17	7.92e-06	0.00139	RHO1(14.14)|ROM2(4.47)|SLG1(3.29)
cell wall:18	GO:0006325	CHROMATIN ORGANIZATION	117	28	6	21.4	5.1	10.79	1.42e-05	0.00225	LDB7(9.87)|RSC1(5.04)|RSC58(4.57)|RSC9(4.4)|ARP4(4.31)|RSC8(3.82)
cell wall:18	GO:0034221	FUNGAL-TYPE CELL WALL CHITIN BIOSYNTHETIC PROCESS	14	28	3	10.7	21.4	45.11	3.38e-05	0.00486	CHS6(6.1)|CHS3(5.64)|SKT5(4.31)
cell wall:18	GO:0036498	IRE1-MEDIATED UNFOLDED PROTEIN RESPONSE	4	28	2	7.1	50	105.25	0.00013	0.0171	SLT2(8.06)|MID2(3.15)
cell wall:18	GO:0006338	CHROMATIN REMODELING	60	28	4	14.3	6.7	14.03	0.000166	0.0202	RSC1(5.04)|RSC58(4.57)|ARP4(4.31)|IES6(3.7)
cell wall:18	GO:0000196	CELL WALL INTEGRITY MAPK CASCADE	8	28	2	7.1	25	52.62	0.000599	0.0677	SLT2(8.06)|BCK1(7.33)
cell wall:18	GO:0097271	PROTEIN LOCALIZATION TO BUD NECK	11	28	2	7.1	18.2	38.27	0.00117	0.123	RGL1(5.87)|CHS3(5.64)
cell wall:18	GO:0061587	TRANSFER RNA GENE-MEDIATED SILENCING	13	28	2	7.1	15.4	32.38	0.00164	0.163	RSC9(4.4)|GLC7(4.07)
copper-dependent oxidative stress:29	GO:0006878	CELLULAR COPPER ION HOMEOSTASIS	17	5	3	60	17.6	208.02	1.99e-07	0.000315	MAC1(5.81)|SOD1(5)|CTR1(4.85)
DNA damage response:16	GO:0030491	HETERODUPLEX FORMATION	8	5	3	60	37.5	442.05	1.64e-08	2.6e-05	RAD55(6.27)|RAD57(5)|RAD54(4.26)
DNA damage response:16	GO:0000722	TELOMERE MAINTENANCE VIA RECOMBINATION	24	5	3	60	12.5	147.35	5.9e-07	0.000467	RAD57(5)|RAD54(4.26)|RAD59(3.73)
DNA damage response:16	GO:0000707	MEIOTIC DNA RECOMBINASE ASSEMBLY	4	5	2	40	50	589.4	3.45e-06	0.00178	RAD55(6.27)|RAD57(5)
DNA damage response:16	GO:0006281	DNA REPAIR	184	5	4	80	2.2	25.63	4.49e-06	0.00178	RAD55(6.27)|RAD57(5)|RAD54(4.26)|RAD59(3.73)
DNA damage response:16	GO:0006974	CELLULAR RESPONSE TO DNA DAMAGE STIMULUS	197	5	4	80	2	23.94	5.9e-06	0.00187	RAD55(6.27)|RAD57(5)|RAD54(4.26)|RAD59(3.73)
DNA damage response:16	GO:0000730	DNA RECOMBINASE ASSEMBLY	10	5	2	40	20	235.76	2.58e-05	0.00682	RAD55(6.27)|RAD57(5)
DNA damage response:16	GO:0006312	MITOTIC RECOMBINATION	18	5	2	40	11.1	130.98	8.76e-05	0.0198	RAD57(5)|RAD59(3.73)
DNA damage response:16	GO:0007131	RECIPROCAL MEIOTIC RECOMBINATION	48	5	2	40	4.2	49.12	0.000639	0.127	RAD55(6.27)|RAD54(4.26)
DNA damage response:16	GO:0006338	CHROMATIN REMODELING	60	5	2	40	3.3	39.29	0.000999	0.176	RAD54(4.26)|RSC58(3.42)
endomembrane recycling:19	GO:0006897	ENDOCYTOSIS	101	9	5	55.6	5	32.42	1.6e-07	0.000253	RCY1(12.5)|NEO1(6.79)|CDC50(5.06)|YPK1(4.03)|LAA1(3.18)
endomembrane recycling:19	GO:0045332	PHOSPHOLIPID TRANSLOCATION	13	9	2	22.2	15.4	100.75	0.00016	0.0846	NEO1(6.79)|CDC50(5.06)
endomembrane recycling:19	GO:0034498	EARLY ENDOSOME TO GOLGI TRANSPORT	11	9	2	22.2	18.2	119.07	0.000113	0.0846	RCY1(12.5)|YPT31(4.17)
ERAD & cell cycle:50	GO:0000321	RE-ENTRY INTO MITOTIC CELL CYCLE AFTER PHEROMONE ARREST	8	61	4	6.6	50	48.31	7.05e-07	0.00112	FAR3(6)|FAR8(5.25)|VPS64(5.07)|FAR7(4.05)
ERAD & cell cycle:50	GO:0035690	CELLULAR RESPONSE TO DRUG	4	61	3	4.9	75	72.47	4.19e-06	0.00332	TRM9(4.83)|CKB1(4.65)|CKB2(4.36)
ERAD & cell cycle:50	GO:0006897	ENDOCYTOSIS	101	61	7	11.5	6.9	6.7	7.2e-05	0.038	RCY1(10.76)|YPT52(5.89)|CDC50(4.58)|ROY1(3.83)|YPK1(3.63)|TLG2(3.47)|IRS4(3.47)
ERAD & cell cycle:50	GO:0045859	REGULATION OF PROTEIN KINASE ACTIVITY	10	61	3	4.9	30	28.99	0.00012	0.0439	CKB1(4.65)|CKB2(4.36)|YPK1(3.63)
ERAD & cell cycle:50	GO:0006886	INTRACELLULAR PROTEIN TRANSPORT	112	60	7	11.5	6.2	6.04	0.000139	0.0439	YPT52(5.89)|GYP1(5.79)|SEC21(4.93)|CDC50(4.58)|SEC26(3.48)|TLG2(3.47)|YPT6(3.41)
ERAD & cell cycle:50	GO:0071901	NEGATIVE REGULATION OF PROTEIN SERINE/THREONINE KINASE ACTIVITY	3	61	2	3.3	66.7	64.42	0.000314	0.0829	CKB1(4.65)|CKB2(4.36)
ERAD & cell cycle:50	GO:0006359	REGULATION OF TRANSCRIPTION BY RNA POLYMERASE III	4	61	2	3.3	50	48.31	0.000624	0.141	CKB1(4.65)|CKB2(4.36)
ERAD & cell cycle:50	GO:0016192	VESICLE-MEDIATED TRANSPORT	148	60	7	11.5	4.7	4.57	0.000765	0.152	GET3(9.08)|GYP1(5.79)|SEC21(4.93)|GET2(4.57)|SEC22(3.61)|SEC26(3.48)|TLG2(3.47)
ERAD & cell cycle:50	GO:0006356	REGULATION OF TRANSCRIPTION BY RNA POLYMERASE I	5	61	2	3.3	40	38.65	0.00103	0.162	CKB1(4.65)|CKB2(4.36)
ERAD & cell cycle:50	GO:0018105	PEPTIDYL-SERINE PHOSPHORYLATION	45	61	4	6.6	8.9	8.59	0.00113	0.162	CKB1(4.65)|DBF2(4.56)|CKB2(4.36)|YPK1(3.63)
ERAD & cell cycle:50	GO:0030433	UBIQUITIN-DEPENDENT ERAD PATHWAY	45	61	4	6.6	8.9	8.59	0.00113	0.162	UBC7(17.82)|SSM4(14.68)|UBX4(7.33)|CUE1(5.03)
ERAD & cell cycle:50	GO:0045048	PROTEIN INSERTION INTO ER MEMBRANE	6	61	2	3.3	33.3	32.21	0.00154	0.188	GET3(9.08)|GET2(4.57)
ERAD & cell cycle:50	GO:0032979	PROTEIN INSERTION INTO MITOCHONDRIAL INNER MEMBRANE FROM MATRIX	6	61	2	3.3	33.3	32.21	0.00154	0.188	GET3(9.08)|GET2(4.57)
ergosterol biosynthesis:36	GO:0006696	ERGOSTEROL BIOSYNTHETIC PROCESS	23	4	2	50	8.7	128.13	8.7e-05	0.0689	ERG7(10.47)|ERG11(4.27)
ergosterol biosynthesis:36	GO:0006694	STEROID BIOSYNTHETIC PROCESS	23	4	2	50	8.7	128.13	8.7e-05	0.0689	ERG7(10.47)|ERG11(4.27)
ergosterol depletion effects on membrane:45	GO:0006887	EXOCYTOSIS	42	33	5	15.2	11.9	21.26	2.95e-06	0.0025	RCY1(9.85)|YPT31(6.11)|SEC8(4.01)|EXO84(3.98)|SEC4(3.46)
ergosterol depletion effects on membrane:45	GO:0000162	TRYPTOPHAN BIOSYNTHETIC PROCESS	6	33	3	9.1	50	89.3	3.16e-06	0.0025	TRP4(3.86)|TRP1(3.79)|TRP3(3.54)
ergosterol depletion effects on membrane:45	GO:0006893	GOLGI TO PLASMA MEMBRANE TRANSPORT	22	33	4	12.1	18.2	32.47	5.55e-06	0.00293	RCY1(9.85)|SEC8(4.01)|EXO84(3.98)|SEC4(3.46)
ergosterol depletion effects on membrane:45	GO:0016192	VESICLE-MEDIATED TRANSPORT	148	33	7	21.2	4.7	8.45	1.35e-05	0.00534	TVP18(7.7)|GYP1(7.14)|APL2(6.61)|YPT31(6.11)|APS1(5.86)|APM2(4.25)|TRS33(3.65)
ergosterol depletion effects on membrane:45	GO:0034498	EARLY ENDOSOME TO GOLGI TRANSPORT	11	33	3	9.1	27.3	48.71	2.56e-05	0.00811	RCY1(9.85)|YPT31(6.11)|TRS130(3.34)
ergosterol depletion effects on membrane:45	GO:0009073	AROMATIC AMINO ACID FAMILY BIOSYNTHETIC PROCESS	13	33	3	9.1	23.1	41.22	4.4e-05	0.0116	TRP4(3.86)|TRP1(3.79)|TRP3(3.54)
ergosterol depletion effects on membrane:45	GO:0006568	TRYPTOPHAN METABOLIC PROCESS	3	33	2	6.1	66.7	119.07	9.09e-05	0.018	TRP1(3.79)|TRP3(3.54)
ergosterol depletion effects on membrane:45	GO:0010973	POSITIVE REGULATION OF DIVISION SEPTUM ASSEMBLY	3	33	2	6.1	66.7	119.07	9.09e-05	0.018	SLT2(3.84)|RIM101(3.63)
ergosterol depletion effects on membrane:45	GO:0010447	RESPONSE TO ACIDIC PH	5	33	2	6.1	40	71.44	0.000301	0.0529	SLT2(3.84)|BCK1(3.2)
ergosterol depletion effects on membrane:45	GO:0006886	INTRACELLULAR PROTEIN TRANSPORT	112	33	5	15.2	4.5	7.97	0.000352	0.0557	GYP1(7.14)|APL2(6.61)|APS1(5.86)|CDC50(5.28)|APM2(4.25)
ergosterol depletion effects on membrane:45	GO:0006896	GOLGI TO VACUOLE TRANSPORT	28	33	3	9.1	10.7	19.14	0.000476	0.0686	APL2(6.61)|APS1(5.86)|APM2(4.25)
ergosterol depletion effects on membrane:45	GO:0006914	AUTOPHAGY	74	33	4	12.1	5.4	9.65	0.000711	0.0939	YPT31(6.11)|TRS33(3.65)|SEC4(3.46)|TRS130(3.34)
ergosterol depletion effects on membrane:45	GO:0090522	VESICLE TETHERING INVOLVED IN EXOCYTOSIS	8	33	2	6.1	25	44.65	0.000834	0.0943	SEC8(4.01)|EXO84(3.98)
ergosterol depletion effects on membrane:45	GO:0000196	CELL WALL INTEGRITY MAPK CASCADE	8	33	2	6.1	25	44.65	0.000834	0.0943	SLT2(3.84)|BCK1(3.2)
excess fatty acid:53	GO:0032581	ER-DEPENDENT PEROXISOME ORGANIZATION	9	6	2	33.3	22.2	218.3	3.1e-05	0.0491	PEX30(9.34)|PEX29(7.35)
exosome:56	GO:0006364	RRNA PROCESSING	197	20	14	70	7.1	20.94	4.46e-17	7.07e-14	SKI6(12.45)|RRP45(11.79)|DIS3(11.45)|RRP42(9.29)|MTR3(8.42)|RRP46(6.66)|RRP15(6.49)|CSL4(5.71)|NOP4(5.36)|EBP2(5.05)|NOP15(4.55)|NOP2(4.47)|ERB1(3.9)|LSM2(3.53)
exosome:56	GO:0071042	NUCLEAR POLYADENYLATION-DEPENDENT MRNA CATABOLIC PROCESS	14	20	7	35	50	147.35	5.37e-15	2.84e-12	SKI6(12.45)|RRP45(11.79)|DIS3(11.45)|RRP42(9.29)|MTR3(8.42)|RRP46(6.66)|CSL4(5.71)
exosome:56	GO:0071051	POLYADENYLATION-DEPENDENT SNORNA 3'-END PROCESSING	14	20	7	35	50	147.35	5.37e-15	2.84e-12	SKI6(12.45)|RRP45(11.79)|DIS3(11.45)|RRP42(9.29)|MTR3(8.42)|RRP46(6.66)|CSL4(5.71)
exosome:56	GO:0071038	NUCLEAR POLYADENYLATION-DEPENDENT TRNA CATABOLIC PROCESS	15	20	7	35	46.7	137.53	1.01e-14	3.98e-12	SKI6(12.45)|RRP45(11.79)|DIS3(11.45)|RRP42(9.29)|MTR3(8.42)|RRP46(6.66)|CSL4(5.71)
exosome:56	GO:0000467	EXONUCLEOLYTIC TRIMMING TO GENERATE MATURE 3'-END OF 5.8S RRNA FROM TRICISTRONIC RRNA TRANSCRIPT (SSU-RRNA, 5.8S RRNA, LSU-RRNA)	16	20	7	35	43.8	128.93	1.78e-14	4.21e-12	SKI6(12.45)|RRP45(11.79)|DIS3(11.45)|RRP42(9.29)|MTR3(8.42)|RRP46(6.66)|CSL4(5.71)
exosome:56	GO:0016075	RRNA CATABOLIC PROCESS	8	20	6	30	75	221.02	1.86e-14	4.21e-12	SKI6(12.45)|RRP45(11.79)|DIS3(11.45)|RRP42(9.29)|MTR3(8.42)|RRP46(6.66)
exosome:56	GO:0070478	NUCLEAR-TRANSCRIBED MRNA CATABOLIC PROCESS, 3'-5' EXONUCLEOLYTIC NONSENSE-MEDIATED DECAY	16	20	7	35	43.8	128.93	1.78e-14	4.21e-12	SKI6(12.45)|RRP45(11.79)|DIS3(11.45)|RRP42(9.29)|MTR3(8.42)|RRP46(6.66)|CSL4(5.71)
exosome:56	GO:0042273	RIBOSOMAL LARGE SUBUNIT BIOGENESIS	53	20	9	45	17	50.04	2.94e-14	5.82e-12	NOP4(5.36)|EBP2(5.05)|NOP15(4.55)|NOP2(4.47)|ERB1(3.9)|RLP7(3.86)|RLP24(3.61)|MAK21(3.45)|MAK11(3.37)
exosome:56	GO:0070481	NUCLEAR-TRANSCRIBED MRNA CATABOLIC PROCESS, NON-STOP DECAY	21	20	7	35	33.3	98.23	1.8e-13	3.16e-11	SKI6(12.45)|RRP45(11.79)|DIS3(11.45)|RRP42(9.29)|MTR3(8.42)|RRP46(6.66)|CSL4(5.71)
exosome:56	GO:0070651	NONFUNCTIONAL RRNA DECAY	22	20	7	35	31.8	93.77	2.63e-13	4.16e-11	SKI6(12.45)|RRP45(11.79)|DIS3(11.45)|RRP42(9.29)|MTR3(8.42)|RRP46(6.66)|CSL4(5.71)
exosome:56	GO:0034427	NUCLEAR-TRANSCRIBED MRNA CATABOLIC PROCESS, EXONUCLEOLYTIC, 3'-5'	13	20	6	30	46.2	136.02	1.13e-12	1.63e-10	SKI6(12.45)|RRP45(11.79)|RRP42(9.29)|MTR3(8.42)|RRP46(6.66)|CSL4(5.71)
exosome:56	GO:0042254	RIBOSOME BIOGENESIS	188	20	11	55	5.9	17.24	3.4e-12	4.49e-10	RRP15(6.49)|NOP4(5.36)|EBP2(5.05)|NOP15(4.55)|NOP2(4.47)|ERB1(3.9)|RLP7(3.86)|RLP24(3.61)|MAK21(3.45)|MAK11(3.37)|BRX1(3.28)
exosome:56	GO:0071028	NUCLEAR MRNA SURVEILLANCE	16	20	6	30	37.5	110.51	5.24e-12	6.38e-10	SKI6(12.45)|RRP45(11.79)|DIS3(11.45)|RRP42(9.29)|MTR3(8.42)|RRP46(6.66)
exosome:56	GO:0071035	NUCLEAR POLYADENYLATION-DEPENDENT RRNA CATABOLIC PROCESS	18	20	6	30	33.3	98.23	1.21e-11	1.37e-09	RRP45(11.79)|DIS3(11.45)|RRP42(9.29)|MTR3(8.42)|RRP46(6.66)|CSL4(5.71)
exosome:56	GO:0000463	MATURATION OF LSU-RRNA FROM TRICISTRONIC RRNA TRANSCRIPT (SSU-RRNA, 5.8S RRNA, LSU-RRNA)	39	20	7	35	17.9	52.89	2.29e-11	2.42e-09	RRP15(6.49)|NOP4(5.36)|NOP15(4.55)|NOP2(4.47)|ERB1(3.9)|RLP7(3.86)|MAK11(3.37)
exosome:56	GO:0034475	U4 SNRNA 3'-END PROCESSING	14	20	5	25	35.7	105.25	5.15e-10	5.09e-08	SKI6(12.45)|RRP45(11.79)|RRP42(9.29)|MTR3(8.42)|RRP46(6.66)
exosome:56	GO:0043628	NCRNA 3'-END PROCESSING	6	20	4	20	66.7	196.47	1.44e-09	1.34e-07	DIS3(11.45)|RRP42(9.29)|RRP46(6.66)|CSL4(5.71)
exosome:56	GO:0034473	U1 SNRNA 3'-END PROCESSING	6	20	3	15	50	147.35	6.64e-07	5.84e-05	SKI6(12.45)|RRP45(11.79)|RRP42(9.29)
exosome:56	GO:0071039	NUCLEAR POLYADENYLATION-DEPENDENT CUT CATABOLIC PROCESS	10	20	3	15	30	88.41	3.95e-06	0.000329	SKI6(12.45)|DIS3(11.45)|MTR3(8.42)
exosome:56	GO:0034476	U5 SNRNA 3'-END PROCESSING	11	20	3	15	27.3	80.37	5.42e-06	0.000429	SKI6(12.45)|RRP45(11.79)|RRP42(9.29)
exosome:56	GO:0000027	RIBOSOMAL LARGE SUBUNIT ASSEMBLY	38	20	4	20	10.5	31.02	6.61e-06	0.000499	RLP24(3.61)|MAK21(3.45)|MAK11(3.37)|BRX1(3.28)
exosome:56	GO:0000466	MATURATION OF 5.8S RRNA FROM TRICISTRONIC RRNA TRANSCRIPT (SSU-RRNA, 5.8S RRNA, LSU-RRNA)	18	20	3	15	16.7	49.12	2.64e-05	0.0019	RRP15(6.49)|ERB1(3.9)|MAK11(3.37)
exosome:56	GO:0043928	EXONUCLEOLYTIC CATABOLISM OF DEADENYLATED MRNA	5	20	2	10	40	117.88	0.000109	0.00749	RRP45(11.79)|RRP42(9.29)
exosome:56	GO:0006396	RNA PROCESSING	32	20	3	15	9.4	27.63	0.000156	0.0103	RRP45(11.79)|CSL4(5.71)|NOP2(4.47)
exosome:56	GO:1902626	ASSEMBLY OF LARGE SUBUNIT PRECURSOR OF PRERIBOSOME	10	20	2	10	20	58.94	0.000484	0.0307	NOP2(4.47)|RLP24(3.61)
exosome:56	GO:0000470	MATURATION OF LSU-RRNA	20	20	2	10	10	29.47	0.002	0.122	RRP15(6.49)|NOP2(4.47)
fatty acid desaturase (OLE1):14	GO:0034498	EARLY ENDOSOME TO GOLGI TRANSPORT	11	5	2	40	18.2	214.33	3.16e-05	0.05	RCY1(9.21)|YPT31(3.86)
Golgi:6	GO:0006891	INTRA-GOLGI VESICLE-MEDIATED TRANSPORT	32	5	3	60	9.4	110.51	1.44e-06	0.00229	COG8(6.75)|COG7(5.26)|COG6(4.2)
Golgi:6	GO:0032258	CYTOPLASM TO VACUOLE TRANSPORT BY THE CVT PATHWAY	47	5	3	60	6.4	75.24	4.7e-06	0.00248	COG8(6.75)|COG7(5.26)|COG6(4.2)
Golgi:6	GO:2001159	REGULATION OF PROTEIN LOCALIZATION BY THE CVT PATHWAY	47	5	3	60	6.4	75.24	4.7e-06	0.00248	COG8(6.75)|COG7(5.26)|COG6(4.2)
heat shock/prefoldin:58	GO:0032258	CYTOPLASM TO VACUOLE TRANSPORT BY THE CVT PATHWAY	47	29	4	13.8	8.5	17.3	7.29e-05	0.0577	RAS2(5.71)|COG6(5.65)|COG7(3.47)|VPS45(3.24)
heat shock/prefoldin:58	GO:2001159	REGULATION OF PROTEIN LOCALIZATION BY THE CVT PATHWAY	47	29	4	13.8	8.5	17.3	7.29e-05	0.0577	RAS2(5.71)|COG6(5.65)|COG7(3.47)|VPS45(3.24)
heat shock/prefoldin:58	GO:0010447	RESPONSE TO ACIDIC PH	5	29	2	6.9	40	81.3	0.000232	0.0917	BCK1(14.29)|SLT2(8.96)
heat shock/prefoldin:58	GO:0007020	MICROTUBULE NUCLEATION	5	29	2	6.9	40	81.3	0.000232	0.0917	IRC15(4.64)|SPC72(3.64)
heme biosynthesis & mitochondrial translocase:38	GO:0006782	PROTOPORPHYRINOGEN IX BIOSYNTHETIC PROCESS	7	16	4	25	57.1	210.5	1.26e-09	2e-06	HEM3(11.98)|HEM12(10.32)|HEM2(4.21)|HEM1(3.58)
heme biosynthesis & mitochondrial translocase:38	GO:0006783	HEME BIOSYNTHETIC PROCESS	13	16	4	25	30.8	113.35	2.55e-08	2.02e-05	HEM3(11.98)|HEM12(10.32)|HEM2(4.21)|HEM1(3.58)
heme biosynthesis & mitochondrial translocase:38	GO:0033014	TETRAPYRROLE BIOSYNTHETIC PROCESS	4	16	3	18.8	75	276.28	6.56e-08	3.46e-05	HEM3(11.98)|HEM2(4.21)|HEM1(3.58)
heme biosynthesis & mitochondrial translocase:38	GO:0006337	NUCLEOSOME DISASSEMBLY	18	16	4	25	22.2	81.86	1.08e-07	4.29e-05	RSC58(5.52)|RSC9(4.8)|ARP9(3.19)|RSC8(3.1)
heme biosynthesis & mitochondrial translocase:38	GO:0006779	PORPHYRIN-CONTAINING COMPOUND BIOSYNTHETIC PROCESS	9	16	3	18.8	33.3	122.79	1.37e-06	0.000433	HEM3(11.98)|HEM12(10.32)|HEM2(4.21)
heme biosynthesis & mitochondrial translocase:38	GO:0006368	TRANSCRIPTION ELONGATION FROM RNA POLYMERASE II PROMOTER	60	16	4	25	6.7	24.56	1.61e-05	0.00426	RSC58(5.52)|RSC9(4.8)|ARP9(3.19)|RSC8(3.1)
heme biosynthesis & mitochondrial translocase:38	GO:0043044	ATP-DEPENDENT CHROMATIN REMODELING	24	16	3	18.8	12.5	46.05	3.21e-05	0.00726	RSC9(4.8)|ARP9(3.19)|RSC8(3.1)
heme biosynthesis & mitochondrial translocase:38	GO:0006325	CHROMATIN ORGANIZATION	117	16	4	25	3.4	12.59	0.000223	0.0442	RSC58(5.52)|RSC9(4.8)|ARP9(3.19)|RSC8(3.1)
iron homeostasis:15	GO:0006811	ION TRANSPORT	107	4	3	75	2.8	41.31	2.3e-05	0.0364	GEF1(4.93)|FET3(3.7)|CCC2(3.66)
mitochondrial stress:52	GO:0032543	MITOCHONDRIAL TRANSLATION	99	127	53	41.7	53.5	24.85	3.78e-66	5.98e-63	MRPL17(7.78)|MRPL28(7.18)|MRPS28(7.14)|GTF1(6.88)|SWS2(6.74)|MRPL51(6.65)|MRPL7(6.53)|RML2(6.49)|MRPL31(5.6)|MEF1(5.54)|RSM19(5.37)|MRPS5(5.22)|MRP7(5.2)|MRPS12(5.16)|MRPL9(5.1)|MRPL4(5.08)|PET123(5.07)|MRP2(5.02)|MTG1(4.97)|ISM1(4.97)|IMG1(4.95)|RSM7(4.92)|MRPL8(4.89)|MRP20(4.76)|RSM23(4.74)|RSM25(4.65)|RSM18(4.61)|MRPL37(4.57)|MRPS35(4.45)|MRPL33(4.43)|MRPL24(4.38)|MSK1(4.35)|MRPL22(4.2)|MRP21(…
mitochondrial stress:52	GO:0006412	TRANSLATION	262	127	45	35.4	17.2	7.97	7.67e-30	6.08e-27	SLM5(8.15)|MRPS28(7.14)|GTF1(6.88)|SWS2(6.74)|MRPL7(6.53)|RML2(6.49)|MEF1(5.54)|RSM19(5.37)|MRPS5(5.22)|MRP7(5.2)|MRPS12(5.16)|MRPL9(5.1)|MRPL4(5.08)|MRP2(5.02)|ISM1(4.97)|IMG1(4.95)|RSM7(4.92)|MRPL8(4.89)|MRP20(4.76)|RSM18(4.61)|MRPL33(4.43)|MSK1(4.35)|MSM1(4.25)|MRPL22(4.2)|MRP21(4.18)|HER2(4.18)|AIM10(4.13)|MSW1(3.94)|RTC6(3.82)|MRPL38(3.79)|DIA4(3.73)|RSM22(3.62)|MRP10(3.57)|MTG2(3.49)|RRF1(3…
mitochondrial stress:52	GO:0000002	MITOCHONDRIAL GENOME MAINTENANCE	40	127	16	12.6	40	18.56	3.36e-17	1.77e-14	MRPL51(6.65)|HMI1(5.72)|CCM1(5.48)|ABF2(4.81)|MIP1(4.48)|MSH1(4.36)|MGM101(4.27)|GEP5(4.12)|RIM2(4.1)|RIM1(4.09)|RRG1(3.93)|MDJ1(3.84)|ACO1(3.82)|MGM1(3.58)|GGC1(3.42)|ILV5(3.28)
mitochondrial stress:52	GO:0006418	TRNA AMINOACYLATION FOR PROTEIN TRANSLATION	28	127	7	5.5	25	11.6	1.48e-06	0.000588	SLM5(8.15)|ISM1(4.97)|MSK1(4.35)|MSM1(4.25)|AIM10(4.13)|MSW1(3.94)|DIA4(3.73)
mitochondrial stress:52	GO:0006264	MITOCHONDRIAL DNA REPLICATION	3	125	3	2.4	100	46.41	9.77e-06	0.00258	MIP1(4.48)|RIM1(4.09)|SUV3(3.47)
mitochondrial stress:52	GO:0070681	GLUTAMINYL-TRNAGLN BIOSYNTHESIS VIA TRANSAMIDATION	3	125	3	2.4	100	46.41	9.77e-06	0.00258	GTF1(6.88)|HER2(4.18)|PET112(3.24)
mitochondrial stress:52	GO:0097745	MITOCHONDRIAL TRNA 5'-END PROCESSING	5	125	3	2.4	60	27.85	9.47e-05	0.0214	GEP5(4.12)|RRG1(3.93)|PET130(3.76)
mitochondrial stress:52	GO:0015986	ATP SYNTHESIS COUPLED PROTON TRANSPORT	15	129	4	3.1	26.7	12.38	0.000233	0.0462	ATP5(5.06)|ATP4(3.7)|ATP14(3.56)|ATP17(3.26)
NEO1-PIK1:41	GO:0006897	ENDOCYTOSIS	101	89	10	11.2	9.9	6.56	2.3e-06	0.00182	NEO1(24.91)|RCY1(8.48)|CDC50(4.89)|ERV14(4.88)|VPS21(4.68)|LAA1(4.57)|KES1(4.21)|APM2(3.98)|SWH1(3.44)|IRS4(3.19)
NEO1-PIK1:41	GO:0043486	HISTONE EXCHANGE	15	89	5	5.6	33.3	22.07	1.87e-06	0.00182	SWR1(4.29)|ARP6(3.89)|VPS71(3.71)|SWC3(3.37)|VPS72(3.16)
NEO1-PIK1:41	GO:0000011	VACUOLE INHERITANCE	19	89	5	5.6	26.3	17.43	6.9e-06	0.00364	VPS21(4.68)|TPM1(4.66)|PEP7(4.51)|VPS9(3.78)|PEP12(3.44)
NEO1-PIK1:41	GO:0016485	PROTEIN PROCESSING	13	89	4	4.5	30.8	20.38	3.13e-05	0.00992	RIM8(3.99)|RIM13(3.75)|RIM20(3.18)|DFG16(3.12)
NEO1-PIK1:41	GO:0006338	CHROMATIN REMODELING	60	89	7	7.9	11.7	7.73	2.85e-05	0.00992	SWR1(4.29)|ARP6(3.89)|VPS71(3.71)|ISW1(3.58)|IOC2(3.52)|SWC3(3.37)|VPS72(3.16)
NEO1-PIK1:41	GO:0006886	INTRACELLULAR PROTEIN TRANSPORT	112	89	9	10.1	8	5.32	4.18e-05	0.011	VPS35(9.39)|VPS29(7.34)|PEP8(7.12)|CDC50(4.89)|GGA2(4.86)|VPS21(4.68)|GYP1(4.56)|APM2(3.98)|PEP12(3.44)
NEO1-PIK1:41	GO:0045053	PROTEIN RETENTION IN GOLGI APPARATUS	15	89	4	4.5	26.7	17.66	5.84e-05	0.0116	VPS35(9.39)|PEP8(7.12)|VPS36(5.45)|VPS74(4.95)
NEO1-PIK1:41	GO:0043162	UBIQUITIN-DEPENDENT PROTEIN CATABOLIC PROCESS VIA THE MULTIVESICULAR BODY SORTING PATHWAY	15	89	4	4.5	26.7	17.66	5.84e-05	0.0116	VPS36(5.45)|SNF7(5.38)|VPS28(5.17)|VPS25(4.92)
NEO1-PIK1:41	GO:0016192	VESICLE-MEDIATED TRANSPORT	148	90	10	11.2	6.8	4.47	6.84e-05	0.012	TRS33(5.82)|ERV14(4.88)|GGA2(4.86)|YIP5(4.69)|TPM1(4.66)|GYP1(4.56)|YPT31(4.55)|APM2(3.98)|TVP23(3.78)|PEP12(3.44)
NEO1-PIK1:41	GO:0042147	RETROGRADE TRANSPORT, ENDOSOME TO GOLGI	33	90	5	5.6	15.2	10.03	0.000119	0.0157	VPS35(9.39)|VPS29(7.34)|PEP8(7.12)|CDC50(4.89)|LAA1(4.57)
NEO1-PIK1:41	GO:0017183	PEPTIDYL-DIPHTHAMIDE BIOSYNTHETIC PROCESS FROM PEPTIDYL-HISTIDINE	7	88	3	3.4	42.9	28.38	0.000112	0.0157	RRT2(5.11)|DPH5(3.31)|JJJ3(3.17)
NEO1-PIK1:41	GO:1904669	ATP EXPORT	17	89	4	4.5	23.5	15.58	9.95e-05	0.0157	VPS36(5.45)|SNF7(5.38)|VPS28(5.17)|VPS25(4.92)
NEO1-PIK1:41	GO:0032456	ENDOCYTIC RECYCLING	8	88	3	3.4	37.5	24.83	0.000176	0.0187	RCY1(8.48)|SNX3(5.69)|RRT2(5.11)
NEO1-PIK1:41	GO:0006623	PROTEIN TARGETING TO VACUOLE	56	89	6	6.7	10.7	7.1	0.000177	0.0187	VPS36(5.45)|VPS28(5.17)|VPS25(4.92)|VPS21(4.68)|VPS9(3.78)|VPS71(3.71)
NEO1-PIK1:41	GO:0006895	GOLGI TO ENDOSOME TRANSPORT	19	89	4	4.5	21.1	13.94	0.000158	0.0187	GGA2(4.86)|VPS21(4.68)|PEP7(4.51)|VPS9(3.78)
NEO1-PIK1:41	GO:0043328	PROTEIN TRANSPORT TO VACUOLE INVOLVED IN UBIQUITIN-DEPENDENT PROTEIN CATABOLIC PROCESS VIA THE MULTIVESICULAR BODY SORTING PATHWAY	21	89	4	4.5	19	12.61	0.000239	0.0237	VPS36(5.45)|VPS28(5.17)|VPS25(4.92)|GGA2(4.86)
NEO1-PIK1:41	GO:0006887	EXOCYTOSIS	42	89	5	5.6	11.9	7.88	0.000384	0.0358	RCY1(8.48)|TPM1(4.66)|YPT31(4.55)|KES1(4.21)|SWH1(3.44)
NEO1-PIK1:41	GO:0034498	EARLY ENDOSOME TO GOLGI TRANSPORT	11	88	3	3.4	27.3	18.06	0.000503	0.0443	RCY1(8.48)|YPT31(4.55)|TCA17(3.31)
NEO1-PIK1:41	GO:0071454	CELLULAR RESPONSE TO ANOXIA	3	91	2	2.2	66.7	44.15	0.00067	0.0505	SNF7(5.38)|RIM101(4.07)
NEO1-PIK1:41	GO:0071901	NEGATIVE REGULATION OF PROTEIN SERINE/THREONINE KINASE ACTIVITY	3	91	2	2.2	66.7	44.15	0.00067	0.0505	CKB1(9.05)|CKB2(6.32)
NEO1-PIK1:41	GO:0006354	DNA-TEMPLATED TRANSCRIPTION, ELONGATION	3	91	2	2.2	66.7	44.15	0.00067	0.0505	ISW1(3.58)|SET2(3.17)
NEO1-PIK1:41	GO:0006896	GOLGI TO VACUOLE TRANSPORT	28	89	4	4.5	14.3	9.46	0.000754	0.0543	GGA2(4.86)|PEP7(4.51)|APM2(3.98)|PEP12(3.44)
NEO1-PIK1:41	GO:0030437	ASCOSPORE FORMATION	50	89	5	5.6	10	6.62	0.00087	0.0599	RIM21(6.22)|ERV14(4.88)|RIM101(4.07)|RIM9(3.31)|SET2(3.17)
NEO1-PIK1:41	GO:0061709	RETICULOPHAGY	15	88	3	3.4	20	13.24	0.00133	0.0779	SNF7(5.38)|VPS21(4.68)|SPO7(3.38)
NEO1-PIK1:41	GO:0006359	REGULATION OF TRANSCRIPTION BY RNA POLYMERASE III	4	91	2	2.2	50	33.11	0.00133	0.0779	CKB1(9.05)|CKB2(6.32)
NEO1-PIK1:41	GO:0035690	CELLULAR RESPONSE TO DRUG	4	91	2	2.2	50	33.11	0.00133	0.0779	CKB1(9.05)|CKB2(6.32)
NEO1-PIK1:41	GO:0071469	CELLULAR RESPONSE TO ALKALINE PH	4	91	2	2.2	50	33.11	0.00133	0.0779	RIM21(6.22)|RIM101(4.07)
NEO1-PIK1:41	GO:0006325	CHROMATIN ORGANIZATION	117	89	7	7.9	6	3.96	0.00182	0.103	SPT3(4.66)|SWR1(4.29)|ARP6(3.89)|VPS71(3.71)|ISW1(3.58)|SWC3(3.37)|VPS72(3.16)
NEO1-PIK1:41	GO:0001403	INVASIVE GROWTH IN RESPONSE TO GLUCOSE LIMITATION	37	89	4	4.5	10.8	7.16	0.00219	0.116	RIM21(6.22)|SPT3(4.66)|RIM8(3.99)|RIM20(3.18)
NEO1-PIK1:41	GO:0006356	REGULATION OF TRANSCRIPTION BY RNA POLYMERASE I	5	91	2	2.2	40	26.49	0.00219	0.116	CKB1(9.05)|CKB2(6.32)
NEO1-PIK1:41	GO:0071033	NUCLEAR RETENTION OF PRE-MRNA AT THE SITE OF TRANSCRIPTION	6	91	2	2.2	33.3	22.07	0.00325	0.161	SAC3(5.43)|THP1(4.49)
NEO1-PIK1:41	GO:0036010	PROTEIN LOCALIZATION TO ENDOSOME	6	91	2	2.2	33.3	22.07	0.00325	0.161	VPS21(4.68)|VPS9(3.78)
NEO1:34	GO:0045859	REGULATION OF PROTEIN KINASE ACTIVITY	10	26	3	11.5	30	68.01	8.96e-06	0.0059	CKB2(7.55)|CKB1(5.96)|YPK1(3.15)
NEO1:34	GO:0006886	INTRACELLULAR PROTEIN TRANSPORT	112	26	6	23.1	5.4	12.14	6.95e-06	0.0059	VPS35(7.74)|GYP1(6.8)|PEP8(6.42)|VPS45(4.04)|CDC50(3.89)|VPS29(3.83)
NEO1:34	GO:0042147	RETROGRADE TRANSPORT, ENDOSOME TO GOLGI	33	26	4	15.4	12.1	27.48	1.12e-05	0.0059	VPS35(7.74)|PEP8(6.42)|CDC50(3.89)|VPS29(3.83)
NEO1:34	GO:0045053	PROTEIN RETENTION IN GOLGI APPARATUS	15	26	3	11.5	20	45.34	3.35e-05	0.0133	VPS35(7.74)|VPS74(6.71)|PEP8(6.42)
NEO1:34	GO:0071901	NEGATIVE REGULATION OF PROTEIN SERINE/THREONINE KINASE ACTIVITY	3	26	2	7.7	66.7	151.13	5.6e-05	0.0148	CKB2(7.55)|CKB1(5.96)
NEO1:34	GO:0071072	NEGATIVE REGULATION OF PHOSPHOLIPID BIOSYNTHETIC PROCESS	3	26	2	7.7	66.7	151.13	5.6e-05	0.0148	NEM1(4.51)|SPO7(3.95)
NEO1:34	GO:0006897	ENDOCYTOSIS	101	26	5	19.2	5	11.22	6.61e-05	0.015	NEO1(58.13)|RCY1(11.92)|ERV14(5.9)|CDC50(3.89)|YPK1(3.15)
NEO1:34	GO:0006359	REGULATION OF TRANSCRIPTION BY RNA POLYMERASE III	4	26	2	7.7	50	113.35	0.000112	0.0177	CKB2(7.55)|CKB1(5.96)
NEO1:34	GO:0035690	CELLULAR RESPONSE TO DRUG	4	26	2	7.7	50	113.35	0.000112	0.0177	CKB2(7.55)|CKB1(5.96)
NEO1:34	GO:0071071	REGULATION OF PHOSPHOLIPID BIOSYNTHETIC PROCESS	4	26	2	7.7	50	113.35	0.000112	0.0177	NEM1(4.51)|SPO7(3.95)
NEO1:34	GO:0006356	REGULATION OF TRANSCRIPTION BY RNA POLYMERASE I	5	26	2	7.7	40	90.68	0.000186	0.0267	CKB2(7.55)|CKB1(5.96)
NEO1:34	GO:0006998	NUCLEAR ENVELOPE ORGANIZATION	6	26	2	7.7	33.3	75.56	0.000278	0.0367	NEM1(4.51)|SPO7(3.95)
NEO1:34	GO:0018105	PEPTIDYL-SERINE PHOSPHORYLATION	45	26	3	11.5	6.7	15.11	0.000956	0.117	CKB2(7.55)|CKB1(5.96)|YPK1(3.15)
NEO1:34	GO:0045332	PHOSPHOLIPID TRANSLOCATION	13	26	2	7.7	15.4	34.88	0.00142	0.15	NEO1(58.13)|CDC50(3.89)
NEO1:34	GO:0007033	VACUOLE ORGANIZATION	13	26	2	7.7	15.4	34.88	0.00142	0.15	NEO1(58.13)|VPS45(4.04)
NEO1:34	GO:0000290	DEADENYLATION-DEPENDENT DECAPPING OF NUCLEAR-TRANSCRIBED MRNA	14	26	2	7.7	14.3	32.38	0.00165	0.163	LSM1(3.53)|PAT1(3.39)
NEO1:34	GO:0043162	UBIQUITIN-DEPENDENT PROTEIN CATABOLIC PROCESS VIA THE MULTIVESICULAR BODY SORTING PATHWAY	15	26	2	7.7	13.3	30.23	0.0019	0.167	SNF7(4.96)|VPS25(3.47)
NEO1:34	GO:0061709	RETICULOPHAGY	15	26	2	7.7	13.3	30.23	0.0019	0.167	SNF7(4.96)|SPO7(3.95)
NEO1:34	GO:0018107	PEPTIDYL-THREONINE PHOSPHORYLATION	16	26	2	7.7	12.5	28.34	0.00216	0.18	CKB2(7.55)|CKB1(5.96)
NEO1:34	GO:1904669	ATP EXPORT	17	26	2	7.7	11.8	26.67	0.00244	0.194	SNF7(4.96)|VPS25(3.47)
plasma membrane duress:40	GO:0009073	AROMATIC AMINO ACID FAMILY BIOSYNTHETIC PROCESS	13	16	5	31.2	38.5	141.68	9.38e-11	1.49e-07	TRP4(9.77)|ARO1(8.81)|TRP1(7.27)|TRP3(7.15)|TRP2(6.78)
plasma membrane duress:40	GO:0000162	TRYPTOPHAN BIOSYNTHETIC PROCESS	6	16	4	25	66.7	245.58	5.42e-10	4.29e-07	TRP4(9.77)|TRP1(7.27)|TRP3(7.15)|TRP2(6.78)
plasma membrane duress:40	GO:0008652	CELLULAR AMINO ACID BIOSYNTHETIC PROCESS	91	16	6	37.5	6.6	24.29	8.12e-08	4.28e-05	TRP4(9.77)|ARO1(8.81)|TRP1(7.27)|TRP3(7.15)|TRP2(6.78)|GCN4(4.75)
plasma membrane duress:40	GO:1903833	POSITIVE REGULATION OF CELLULAR RESPONSE TO AMINO ACID STARVATION	8	16	3	18.8	37.5	138.14	9.12e-07	0.000361	GCN2(8.15)|GCN3(6.75)|GCN4(4.75)
plasma membrane duress:40	GO:0006568	TRYPTOPHAN METABOLIC PROCESS	3	16	2	12.5	66.7	245.58	2.07e-05	0.00656	TRP1(7.27)|TRP3(7.15)
plasma membrane duress:40	GO:0140331	AMINOPHOSPHOLIPID TRANSLOCATION	5	16	2	12.5	40	147.35	6.88e-05	0.0182	CDC50(6.32)|DRS2(3.26)
plasma membrane duress:40	GO:0032456	ENDOCYTIC RECYCLING	8	16	2	12.5	25	92.09	0.000192	0.0434	RCY1(11.5)|DRS2(3.26)
plasma membrane duress:40	GO:0034498	EARLY ENDOSOME TO GOLGI TRANSPORT	11	16	2	12.5	18.2	66.98	0.000375	0.0593	RCY1(11.5)|YPT31(5.46)
plasma membrane duress:40	GO:0006417	REGULATION OF TRANSLATION	53	16	3	18.8	5.7	20.85	0.000354	0.0593	GCN2(8.15)|GCN3(6.75)|GCN20(3.55)
plasma membrane duress:40	GO:0006446	REGULATION OF TRANSLATIONAL INITIATION	10	16	2	12.5	20	73.67	0.000307	0.0593	GCN2(8.15)|GCN3(6.75)
plasma membrane duress:40	GO:0045332	PHOSPHOLIPID TRANSLOCATION	13	16	2	12.5	15.4	56.67	0.00053	0.0763	CDC50(6.32)|DRS2(3.26)
redox potentiating:23	GO:0043162	UBIQUITIN-DEPENDENT PROTEIN CATABOLIC PROCESS VIA THE MULTIVESICULAR BODY SORTING PATHWAY	15	7	5	71.4	33.3	280.67	1.06e-12	1.68e-09	VPS25(6.05)|VPS36(5.77)|SNF7(5.72)|STP22(4.55)|VPS28(3.46)
redox potentiating:23	GO:1904669	ATP EXPORT	17	7	5	71.4	29.4	247.65	2.19e-12	1.73e-09	VPS25(6.05)|VPS36(5.77)|SNF7(5.72)|STP22(4.55)|VPS28(3.46)
redox potentiating:23	GO:0006623	PROTEIN TARGETING TO VACUOLE	56	7	4	57.1	7.1	60.14	2.51e-07	0.000132	VPS25(6.05)|VPS36(5.77)|STP22(4.55)|VPS28(3.46)
redox potentiating:23	GO:0043328	PROTEIN TRANSPORT TO VACUOLE INVOLVED IN UBIQUITIN-DEPENDENT PROTEIN CATABOLIC PROCESS VIA THE MULTIVESICULAR BODY SORTING PATHWAY	21	7	3	42.9	14.3	120.29	1.35e-06	0.000536	VPS25(6.05)|VPS36(5.77)|VPS28(3.46)
redox potentiating:23	GO:0032509	ENDOSOME TRANSPORT VIA MULTIVESICULAR BODY SORTING PATHWAY	9	7	2	28.6	22.2	187.11	4.34e-05	0.0137	VPS36(5.77)|VPS28(3.46)
redox potentiating:23	GO:0000433	CARBON CATABOLITE REPRESSION OF TRANSCRIPTION FROM RNA POLYMERASE II PROMOTER BY GLUCOSE	11	7	2	28.6	18.2	153.09	6.62e-05	0.0175	VPS25(6.05)|VPS36(5.77)
redox potentiating:23	GO:0061709	RETICULOPHAGY	15	7	2	28.6	13.3	112.27	0.000126	0.0285	SNF7(5.72)|STP22(4.55)
redox potentiating:23	GO:0045324	LATE ENDOSOME TO VACUOLE TRANSPORT	17	7	2	28.6	11.8	99.06	0.000163	0.0323	SNF7(5.72)|STP22(4.55)
redox potentiating:23	GO:0006612	PROTEIN TARGETING TO MEMBRANE	21	7	2	28.6	9.5	80.19	0.000251	0.0442	STP22(4.55)|VPS28(3.46)
RNA pol III & RNase P/MRP:42	GO:0042797	TRNA TRANSCRIPTION BY RNA POLYMERASE III	18	5	3	60	16.7	196.47	2.38e-07	0.000378	RPO31(11.27)|RPC53(4.91)|RET1(4.03)
RNA pol III & RNase P/MRP:42	GO:0000294	NUCLEAR-TRANSCRIBED MRNA CATABOLIC PROCESS, ENDONUCLEOLYTIC CLEAVAGE-DEPENDENT DECAY	10	5	2	40	20	235.76	2.58e-05	0.0136	POP1(8.11)|RPP1(3.92)
RNA pol III & RNase P/MRP:42	GO:0034965	INTRONIC BOX C/D RNA PROCESSING	9	5	2	40	22.2	261.96	2.07e-05	0.0136	POP1(8.11)|RPP1(3.92)
RNA pol III & RNase P/MRP:42	GO:0090502	RNA PHOSPHODIESTER BOND HYDROLYSIS, ENDONUCLEOLYTIC	32	5	2	40	6.2	73.67	0.000283	0.112	POP1(8.11)|RPP1(3.92)
RSC & ERG11:43	GO:0006337	NUCLEOSOME DISASSEMBLY	18	16	8	50	44.4	163.72	1.55e-17	2.45e-14	RSC58(10.09)|RSC9(5.1)|RSC8(5.01)|SFH1(4.17)|STH1(4.15)|RSC6(3.76)|ARP9(3.76)|ARP7(3.14)
RSC & ERG11:43	GO:0006368	TRANSCRIPTION ELONGATION FROM RNA POLYMERASE II PROMOTER	60	16	7	43.8	11.7	42.98	8.42e-11	6.67e-08	RSC58(10.09)|RSC9(5.1)|RSC8(5.01)|SFH1(4.17)|STH1(4.15)|ARP9(3.76)|ARP7(3.14)
RSC & ERG11:43	GO:0006325	CHROMATIN ORGANIZATION	117	16	8	50	6.8	25.19	2.14e-10	1.13e-07	RSC58(10.09)|RSC9(5.1)|RSC8(5.01)|SFH1(4.17)|STH1(4.15)|RSC6(3.76)|ARP9(3.76)|ARP7(3.14)
RSC & ERG11:43	GO:0043044	ATP-DEPENDENT CHROMATIN REMODELING	24	16	5	31.2	20.8	76.74	3.05e-09	1.21e-06	RSC9(5.1)|RSC8(5.01)|STH1(4.15)|ARP9(3.76)|ARP7(3.14)
RSC & ERG11:43	GO:0006357	REGULATION OF TRANSCRIPTION BY RNA POLYMERASE II	157	16	6	37.5	3.8	14.08	2.09e-06	0.000661	RSC58(10.09)|RSC9(5.1)|SFH1(4.17)|RSC6(3.76)|ARP9(3.76)|ARP7(3.14)
RSC & ERG11:43	GO:0016584	NUCLEOSOME POSITIONING	12	16	3	18.8	25	92.09	3.56e-06	0.000939	STH1(4.15)|RSC6(3.76)|ARP9(3.76)
RSC & ERG11:43	GO:0031055	CHROMATIN REMODELING AT CENTROMERE	3	16	2	12.5	66.7	245.58	2.07e-05	0.00468	SFH1(4.17)|STH1(4.15)
RSC & ERG11:43	GO:0006891	INTRA-GOLGI VESICLE-MEDIATED TRANSPORT	32	16	3	18.8	9.4	34.54	7.76e-05	0.0154	COG8(4.54)|COG7(4.39)|COG6(3.44)
RSC & ERG11:43	GO:0045944	POSITIVE REGULATION OF TRANSCRIPTION BY RNA POLYMERASE II	216	16	5	31.2	2.3	8.53	0.000198	0.0349	YRR1(4.25)|STH1(4.15)|RSC6(3.76)|ARP9(3.76)|ARP7(3.14)
RSC & ERG11:43	GO:0032258	CYTOPLASM TO VACUOLE TRANSPORT BY THE CVT PATHWAY	47	16	3	18.8	6.4	23.51	0.000248	0.0356	COG8(4.54)|COG7(4.39)|COG6(3.44)
RSC & ERG11:43	GO:2001159	REGULATION OF PROTEIN LOCALIZATION BY THE CVT PATHWAY	47	16	3	18.8	6.4	23.51	0.000248	0.0356	COG8(4.54)|COG7(4.39)|COG6(3.44)
RSC & ERG11:43	GO:0042766	NUCLEOSOME MOBILIZATION	11	16	2	12.5	18.2	66.98	0.000375	0.0495	ARP9(3.76)|ARP7(3.14)
RSC & ERG11:43	GO:0061587	TRANSFER RNA GENE-MEDIATED SILENCING	13	16	2	12.5	15.4	56.67	0.00053	0.0645	RSC9(5.1)|STH1(4.15)
RSC complex & mRNA processing:30	GO:0006337	NUCLEOSOME DISASSEMBLY	18	20	7	35	38.9	114.61	4.94e-14	7.83e-11	RSC9(9.35)|RSC8(9.07)|RSC58(8.31)|ARP7(6.11)|ARP9(5.48)|SFH1(3.6)|STH1(3.11)
RSC complex & mRNA processing:30	GO:0043044	ATP-DEPENDENT CHROMATIN REMODELING	24	20	6	30	25	73.67	8.66e-11	6.86e-08	RSC9(9.35)|RSC8(9.07)|ARP4(6.79)|ARP7(6.11)|ARP9(5.48)|STH1(3.11)
RSC complex & mRNA processing:30	GO:0006368	TRANSCRIPTION ELONGATION FROM RNA POLYMERASE II PROMOTER	60	20	7	35	11.7	34.38	5.53e-10	2.92e-07	RSC9(9.35)|RSC8(9.07)|RSC58(8.31)|ARP7(6.11)|ARP9(5.48)|SFH1(3.6)|STH1(3.11)
RSC complex & mRNA processing:30	GO:0006325	CHROMATIN ORGANIZATION	117	20	8	40	6.8	20.15	1.96e-09	7.75e-07	RSC9(9.35)|RSC8(9.07)|RSC58(8.31)|ARP4(6.79)|ARP7(6.11)|ARP9(5.48)|SFH1(3.6)|STH1(3.11)
RSC complex & mRNA processing:30	GO:0006357	REGULATION OF TRANSCRIPTION BY RNA POLYMERASE II	157	20	6	30	3.8	11.26	9.24e-06	0.00293	RSC9(9.35)|RSC58(8.31)|ARP4(6.79)|ARP7(6.11)|ARP9(5.48)|SFH1(3.6)
RSC complex & mRNA processing:30	GO:0031055	CHROMATIN REMODELING AT CENTROMERE	3	20	2	10	66.7	196.47	3.28e-05	0.00865	SFH1(3.6)|STH1(3.11)
RSC complex & mRNA processing:30	GO:0043967	HISTONE H4 ACETYLATION	8	20	2	10	25	73.67	0.000303	0.0685	ARP4(6.79)|ARP7(6.11)
RSC complex & mRNA processing:30	GO:0042766	NUCLEOSOME MOBILIZATION	11	20	2	10	18.2	53.58	0.000591	0.117	ARP7(6.11)|ARP9(5.48)
RSC complex & mRNA processing:30	GO:0016584	NUCLEOSOME POSITIONING	12	20	2	10	16.7	49.12	0.000708	0.125	ARP9(5.48)|STH1(3.11)
RSC complex & mRNA processing:30	GO:0061587	TRANSFER RNA GENE-MEDIATED SILENCING	13	20	2	10	15.4	45.34	0.000834	0.132	RSC9(9.35)|STH1(3.11)
RSC complex & mRNA processing:30	GO:0006338	CHROMATIN REMODELING	60	20	3	15	5	14.73	0.00101	0.146	RSC58(8.31)|ARP4(6.79)|SFH1(3.6)
sphingolipid biosynthesis & PDR1:47	GO:0006688	GLYCOSPHINGOLIPID BIOSYNTHETIC PROCESS	3	17	2	11.8	66.7	231.14	2.35e-05	0.0186	SUR1(5.87)|CSG2(3.77)
sphingolipid biosynthesis & PDR1:47	GO:0030148	SPHINGOLIPID BIOSYNTHETIC PROCESS	20	17	3	17.6	15	52.01	2.2e-05	0.0186	SUR1(5.87)|IPT1(5.78)|ELO3(4.77)
sphingolipid biosynthesis & PDR1:47	GO:0042761	VERY LONG-CHAIN FATTY ACID BIOSYNTHETIC PROCESS	7	17	2	11.8	28.6	99.06	0.000163	0.0861	ACB1(5.66)|ELO3(4.77)
superoxide:49	GO:0006098	PENTOSE-PHOSPHATE SHUNT	12	4	2	50	16.7	245.58	2.28e-05	0.036	TKL1(9.83)|RPE1(5.95)
SWF1 & branched chain AA biosynthesis:54	GO:0008152	METABOLIC PROCESS	92	7	3	42.9	3.3	27.46	0.000123	0.065	ILV1(6.94)|ARO7(3.64)|ARO1(3.51)
SWF1 & branched chain AA biosynthesis:54	GO:0009073	AROMATIC AMINO ACID FAMILY BIOSYNTHETIC PROCESS	13	7	2	28.6	15.4	129.54	9.37e-05	0.065	ARO7(3.64)|ARO1(3.51)
SWF1 & branched chain AA biosynthesis:54	GO:0008652	CELLULAR AMINO ACID BIOSYNTHETIC PROCESS	91	7	3	42.9	3.3	27.76	0.000119	0.065	ILV1(6.94)|ARO7(3.64)|ARO1(3.51)
translation:57	GO:0006412	TRANSLATION	262	86	28	32.6	10.7	7.32	1.14e-17	1.8e-14	RPS0B(6.03)|TIF4631(5.6)|RPL27A(4.92)|RPL21A(4.86)|RPL13B(4.71)|RPL22A(4.43)|RPS2(4.31)|RPL12A(4.17)|MRP7(4.01)|RPS15(3.91)|TIF35(3.88)|SUI3(3.79)|RML2(3.62)|RPL16B(3.62)|RPL5(3.59)|RPS4A(3.58)|RPS23B(3.51)|RPS13(3.46)|RPS21B(3.44)|RPS16A(3.44)|RTC6(3.44)|RPL39(3.38)|RPS23A(3.38)|RPS3(3.37)|NAM2(3.3)|RPS29B(3.28)|MTG2(3.17)|MRPS5(3.13)
translation:57	GO:0002181	CYTOPLASMIC TRANSLATION	140	86	18	20.9	12.9	8.81	7.47e-13	5.92e-10	RPS0B(6.03)|RPL27A(4.92)|RPL21A(4.86)|RPL13B(4.71)|RPL22A(4.43)|RPL12A(4.17)|RPS15(3.91)|RPL16B(3.62)|RPL5(3.59)|RPS4A(3.58)|RPS10A(3.51)|RPS13(3.46)|RPS21B(3.44)|RPS16A(3.44)|RPL39(3.38)|RPS3(3.37)|RPS29B(3.28)|MTG2(3.17)
translation:57	GO:0006364	RRNA PROCESSING	197	86	15	17.4	7.6	5.22	1.15e-07	6.06e-05	RPS0B(6.03)|FYV7(4.4)|RPS2(4.31)|BUD21(4)|RRP45(3.83)|NOP15(3.83)|ZUO1(3.58)|MRT4(3.58)|RVB2(3.57)|UTP4(3.56)|JJJ1(3.53)|RRP9(3.47)|RPS21B(3.44)|NOG1(3.16)|MSS116(3.15)
translation:57	GO:0006407	RRNA EXPORT FROM NUCLEUS	15	86	5	5.8	33.3	22.84	1.58e-06	0.000499	RPS0B(6.03)|RPS2(4.31)|RPS15(3.91)|RPS10A(3.51)|RPS3(3.37)
translation:57	GO:0032543	MITOCHONDRIAL TRANSLATION	99	86	10	11.6	10.1	6.92	1.39e-06	0.000499	MRP7(4.01)|MRPL24(3.8)|MTG1(3.72)|RML2(3.62)|RTC6(3.44)|NAM2(3.3)|RSM25(3.21)|MRPS35(3.14)|MRPS5(3.13)|MRPL20(3.12)
translation:57	GO:0000462	MATURATION OF SSU-RRNA FROM TRICISTRONIC RRNA TRANSCRIPT (SSU-RRNA, 5.8S RRNA, LSU-RRNA)	69	86	7	8.1	10.1	6.95	5.71e-05	0.0151	FYV7(4.4)|BUD21(4)|UTP4(3.56)|RPS23B(3.51)|RPS13(3.46)|RPS16A(3.44)|RPS23A(3.38)
translation:57	GO:0042254	RIBOSOME BIOGENESIS	188	87	11	12.8	5.9	4.01	7.86e-05	0.0178	RPS0B(6.03)|RPS2(4.31)|REI1(4.1)|BUD21(4)|RPS15(3.91)|NOP15(3.83)|MRT4(3.58)|UTP4(3.56)|RRP9(3.47)|RTC6(3.44)|NOG1(3.16)
translation:57	GO:0042273	RIBOSOMAL LARGE SUBUNIT BIOGENESIS	53	86	6	7	11.3	7.76	0.000107	0.0212	TIF4631(5.6)|REI1(4.1)|NOP15(3.83)|MRT4(3.58)|JJJ1(3.53)|NOG1(3.16)
translation:57	GO:0000372	GROUP I INTRON SPLICING	8	86	3	3.5	37.5	25.7	0.000159	0.028	SUV3(3.34)|NAM2(3.3)|MSS116(3.15)
translation:57	GO:0045807	POSITIVE REGULATION OF ENDOCYTOSIS	9	86	3	3.5	33.3	22.84	0.000236	0.0375	CLC1(4.39)|ROM2(4.25)|SLG1(3.68)
translation:57	GO:0032781	POSITIVE REGULATION OF ATPASE ACTIVITY	27	85	4	4.7	14.8	10.15	0.000574	0.0792	TIF4631(5.6)|TIF35(3.88)|SWA2(3.66)|JJJ1(3.53)
translation:57	GO:0006450	REGULATION OF TRANSLATIONAL FIDELITY	12	86	3	3.5	25	17.13	0.0006	0.0792	ZUO1(3.58)|RPS23B(3.51)|RPS23A(3.38)
TRP & mitochondrial translation:46	GO:0009073	AROMATIC AMINO ACID FAMILY BIOSYNTHETIC PROCESS	13	27	6	22.2	46.2	100.75	8.56e-12	1.36e-08	TRP1(13.63)|ARO1(10.67)|TRP4(10.47)|TRP3(9.04)|TRP2(6.76)|ARO3(4.59)
TRP & mitochondrial translation:46	GO:0032543	MITOCHONDRIAL TRANSLATION	99	27	9	33.3	9.1	19.85	2.69e-10	2.13e-07	RML2(3.83)|MRP2(3.52)|RSM25(3.35)|MRPS5(3.35)|RSM7(3.28)|MHR1(3.25)|MRPL51(3.2)|RTC6(3.12)|MTG1(3.1)
TRP & mitochondrial translation:46	GO:0000162	TRYPTOPHAN BIOSYNTHETIC PROCESS	6	27	4	14.8	66.7	145.53	5.21e-09	2.75e-06	TRP1(13.63)|TRP4(10.47)|TRP3(9.04)|TRP2(6.76)
TRP & mitochondrial translation:46	GO:0008652	CELLULAR AMINO ACID BIOSYNTHETIC PROCESS	91	27	7	25.9	7.7	16.79	1.14e-07	4.53e-05	TRP1(13.63)|ARO1(10.67)|TRP4(10.47)|TRP3(9.04)|TRP2(6.76)|GCN4(6.68)|ARO3(4.59)
TRP & mitochondrial translation:46	GO:0006412	TRANSLATION	262	27	9	33.3	3.4	7.5	1.37e-06	0.000434	GCN3(8.07)|GCN2(5.23)|RML2(3.83)|MRP2(3.52)|SLM5(3.43)|MRPS5(3.35)|RSM7(3.28)|AIM10(3.21)|RTC6(3.12)
TRP & mitochondrial translation:46	GO:1903833	POSITIVE REGULATION OF CELLULAR RESPONSE TO AMINO ACID STARVATION	8	27	3	11.1	37.5	81.86	4.73e-06	0.00125	GCN3(8.07)|GCN4(6.68)|GCN2(5.23)
TRP & mitochondrial translation:46	GO:0006568	TRYPTOPHAN METABOLIC PROCESS	3	27	2	7.4	66.7	145.53	6.05e-05	0.0137	TRP1(13.63)|TRP3(9.04)
TRP & mitochondrial translation:46	GO:0009423	CHORISMATE BIOSYNTHETIC PROCESS	4	27	2	7.4	50	109.15	0.000121	0.0239	ARO1(10.67)|ARO3(4.59)
TRP & mitochondrial translation:46	GO:0000002	MITOCHONDRIAL GENOME MAINTENANCE	40	27	3	11.1	7.5	16.37	0.000757	0.133	MHR1(3.25)|HMI1(3.23)|MRPL51(3.2)
TRP & mitochondrial translation:46	GO:0006446	REGULATION OF TRANSLATIONAL INITIATION	10	27	2	7.4	20	43.66	0.000889	0.141	GCN3(8.07)|GCN2(5.23)
tubulin folding & SWR complex:25	GO:0043486	HISTONE EXCHANGE	15	11	6	54.5	40	214.33	3.96e-14	6.27e-11	ARP6(8.22)|VPS71(8.03)|SWC3(7.15)|VPS72(6.04)|SWR1(5.96)|SWC5(3.62)
tubulin folding & SWR complex:25	GO:0006338	CHROMATIN REMODELING	60	11	7	63.6	11.7	62.51	2.53e-12	2e-09	ARP6(8.22)|VPS71(8.03)|SWC3(7.15)|VPS72(6.04)|SWR1(5.96)|HTZ1(3.64)|SWC5(3.62)
tubulin folding & SWR complex:25	GO:0006325	CHROMATIN ORGANIZATION	117	11	7	63.6	6	32.06	3.14e-10	1.66e-07	ARP6(8.22)|VPS71(8.03)|SWC3(7.15)|VPS72(6.04)|SWR1(5.96)|HTZ1(3.64)|SWC5(3.62)
tubulin folding & SWR complex:25	GO:0007023	POST-CHAPERONIN TUBULIN FOLDING PATHWAY	5	11	3	27.3	60	321.49	4.83e-08	1.91e-05	PAC2(11.87)|CIN1(6.94)|CIN2(4.58)
tubulin folding & SWR complex:25	GO:0007021	TUBULIN COMPLEX ASSEMBLY	9	11	3	27.3	33.3	178.61	4.04e-07	0.000128	PAC2(11.87)|CIN1(6.94)|CIN2(4.58)
tubulin folding & SWR complex:25	GO:0000226	MICROTUBULE CYTOSKELETON ORGANIZATION	16	11	3	27.3	18.8	100.47	2.67e-06	0.000706	PAC2(11.87)|TUB3(9.49)|CIN1(6.94)
tubulin folding & SWR complex:25	GO:0006457	PROTEIN FOLDING	86	11	3	27.3	3.5	18.69	0.000455	0.103	PAC2(11.87)|CIN1(6.94)|CIN2(4.58)
ubiquinone biosynthesis & proteasome:39	GO:0006744	UBIQUINONE BIOSYNTHETIC PROCESS	14	72	10	13.9	71.4	58.47	3.73e-17	5.91e-14	COQ4(8.52)|COQ6(7)|COQ2(6.99)|COQ9(6.89)|COQ1(6.23)|COQ3(6.09)|CAT5(5.95)|HFD1(5.66)|COQ10(5.46)|COQ5(4.79)
ubiquinone biosynthesis & proteasome:39	GO:0006325	CHROMATIN ORGANIZATION	117	72	16	22.2	13.7	11.19	3.34e-13	2.64e-10	VPS71(7.94)|SWC3(6.92)|ARP6(6.26)|SWC5(4.76)|SWR1(4.23)|VPS72(4.21)|SAS2(4.12)|LDB7(4.11)|LGE1(4.05)|RSC58(3.68)|ARP7(3.45)|BRE1(3.35)|SIN3(3.31)|HTZ1(3.18)|SAS4(3.15)|SAP30(3.11)
ubiquinone biosynthesis & proteasome:39	GO:0043486	HISTONE EXCHANGE	15	72	7	9.7	46.7	38.2	1.8e-10	9.48e-08	VPS71(7.94)|SWC3(6.92)|ARP6(6.26)|SWC5(4.76)|SWR1(4.23)|VPS72(4.21)|SAS2(4.12)
ubiquinone biosynthesis & proteasome:39	GO:0031204	POSTTRANSLATIONAL PROTEIN TARGETING TO MEMBRANE, TRANSLOCATION	12	73	5	6.9	41.7	34.11	1.75e-07	6.94e-05	SSS1(8.15)|SEC63(7.74)|SEC61(5.27)|SBH2(5.06)|ICE2(4.31)
ubiquinone biosynthesis & proteasome:39	GO:0006338	CHROMATIN REMODELING	60	72	8	11.1	13.3	10.91	5.14e-07	0.000163	VPS71(7.94)|SWC3(6.92)|ARP6(6.26)|SWC5(4.76)|SWR1(4.23)|VPS72(4.21)|RSC58(3.68)|HTZ1(3.18)
ubiquinone biosynthesis & proteasome:39	GO:0010498	PROTEASOMAL PROTEIN CATABOLIC PROCESS	16	72	5	6.9	31.2	25.58	9.3e-07	0.000246	PRE4(5.12)|PRE6(4.06)|PRE5(3.58)|PRE10(3.51)|PUP3(3.42)
ubiquinone biosynthesis & proteasome:39	GO:0010499	PROTEASOMAL UBIQUITIN-INDEPENDENT PROTEIN CATABOLIC PROCESS	17	72	5	6.9	29.4	24.08	1.31e-06	0.000295	PRE4(5.12)|PRE6(4.06)|PRE5(3.58)|PRE10(3.51)|PUP3(3.42)
ubiquinone biosynthesis & proteasome:39	GO:0051603	PROTEOLYSIS INVOLVED IN CELLULAR PROTEIN CATABOLIC PROCESS	20	72	5	6.9	25	20.47	3.18e-06	0.000629	PRE4(5.12)|PRE6(4.06)|PRE5(3.58)|PRE10(3.51)|PUP3(3.42)
ubiquinone biosynthesis & proteasome:39	GO:0035690	CELLULAR RESPONSE TO DRUG	4	71	3	4.2	75	61.4	6.93e-06	0.00122	CKB1(5.29)|CKB2(5.21)|TRM9(3.4)
ubiquinone biosynthesis & proteasome:39	GO:0043161	PROTEASOME-MEDIATED UBIQUITIN-DEPENDENT PROTEIN CATABOLIC PROCESS	59	73	6	8.3	10.2	8.32	7.27e-05	0.0115	PRE4(5.12)|PRE6(4.06)|PRE5(3.58)|PRE10(3.51)|PUP3(3.42)|CDC48(3.34)
ubiquinone biosynthesis & proteasome:39	GO:0006616	SRP-DEPENDENT COTRANSLATIONAL PROTEIN TARGETING TO MEMBRANE, TRANSLOCATION	13	72	3	4.2	23.1	18.89	0.000458	0.0558	SSS1(8.15)|SEC61(5.27)|SBH2(5.06)
ubiquinone biosynthesis & proteasome:39	GO:0071901	NEGATIVE REGULATION OF PROTEIN SERINE/THREONINE KINASE ACTIVITY	3	71	2	2.8	66.7	54.57	0.000438	0.0558	CKB1(5.29)|CKB2(5.21)
ubiquinone biosynthesis & proteasome:39	GO:0010973	POSITIVE REGULATION OF DIVISION SEPTUM ASSEMBLY	3	71	2	2.8	66.7	54.57	0.000438	0.0558	SLT2(9.96)|RIM101(4.23)
ubiquinone biosynthesis & proteasome:39	GO:0030174	REGULATION OF DNA-DEPENDENT DNA REPLICATION INITIATION	14	71	3	4.2	21.4	17.54	0.000578	0.0654	SET2(5.59)|BRE1(3.35)|SIN3(3.31)
ubiquinone biosynthesis & proteasome:39	GO:0036498	IRE1-MEDIATED UNFOLDED PROTEIN RESPONSE	4	71	2	2.8	50	40.93	0.000869	0.086	SLT2(9.96)|IRE1(7.42)
ubiquinone biosynthesis & proteasome:39	GO:0006359	REGULATION OF TRANSCRIPTION BY RNA POLYMERASE III	4	71	2	2.8	50	40.93	0.000869	0.086	CKB1(5.29)|CKB2(5.21)
ubiquinone biosynthesis & proteasome:39	GO:0006337	NUCLEOSOME DISASSEMBLY	18	72	3	4.2	16.7	13.64	0.00125	0.117	LDB7(4.11)|RSC58(3.68)|ARP7(3.45)
ubiquinone biosynthesis & proteasome:39	GO:0010447	RESPONSE TO ACIDIC PH	5	71	2	2.8	40	32.74	0.00144	0.117	SLT2(9.96)|BCK1(8.48)
ubiquinone biosynthesis & proteasome:39	GO:0030968	ENDOPLASMIC RETICULUM UNFOLDED PROTEIN RESPONSE	19	71	3	4.2	15.8	12.93	0.00147	0.117	SLT2(9.96)|BCK1(8.48)|IRE1(7.42)
ubiquinone biosynthesis & proteasome:39	GO:0006356	REGULATION OF TRANSCRIPTION BY RNA POLYMERASE I	5	71	2	2.8	40	32.74	0.00144	0.117	CKB1(5.29)|CKB2(5.21)
ubiquinone biosynthesis & proteasome:39	GO:0030433	UBIQUITIN-DEPENDENT ERAD PATHWAY	45	72	4	5.6	8.9	7.28	0.00209	0.141	UBX4(5.55)|SEC61(5.27)|UBC7(4.15)|CDC48(3.34)
ubiquinone biosynthesis & proteasome:39	GO:0031134	SISTER CHROMATID BIORIENTATION	6	71	2	2.8	33.3	27.29	0.00214	0.141	SPC105(9.66)|CDC48(3.34)
ubiquinone biosynthesis & proteasome:39	GO:0016574	HISTONE UBIQUITINATION	6	71	2	2.8	33.3	27.29	0.00214	0.141	LGE1(4.05)|BRE1(3.35)
ubiquinone biosynthesis & proteasome:39	GO:0016479	NEGATIVE REGULATION OF TRANSCRIPTION BY RNA POLYMERASE I	6	71	2	2.8	33.3	27.29	0.00214	0.141	SIN3(3.31)|SAP30(3.11)
ubiquinone biosynthesis & proteasome:39	GO:0032259	METHYLATION	78	72	5	6.9	6.4	5.25	0.0025	0.158	COQ3(6.09)|SET2(5.59)|COQ5(4.79)|EFM3(3.61)|TRM9(3.4)
ubiquinone biosynthesis & proteasome:39	GO:0061188	NEGATIVE REGULATION OF RIBOSOMAL DNA HETEROCHROMATIN ASSEMBLY	7	72	2	2.8	28.6	23.39	0.00297	0.174	SIN3(3.31)|SAP30(3.11)
ubiquinone biosynthesis & proteasome:39	GO:0043044	ATP-DEPENDENT CHROMATIN REMODELING	24	71	3	4.2	12.5	10.23	0.00294	0.174	SWR1(4.23)|LDB7(4.11)|ARP7(3.45)
ubiquinone biosynthesis & proteasome:39	GO:0016126	STEROL BIOSYNTHETIC PROCESS	25	71	3	4.2	12	9.82	0.00332	0.188	CYB5(8.41)|ERG5(7.04)|ERG2(3.38)
unfolded protein response:51	GO:0030968	ENDOPLASMIC RETICULUM UNFOLDED PROTEIN RESPONSE	19	7	4	57.1	21.1	177.26	2.68e-09	4.25e-06	IRE1(21.4)|HAC1(19.64)|BCK1(8.99)|SLT2(6.33)
unfolded protein response:51	GO:0034976	RESPONSE TO ENDOPLASMIC RETICULUM STRESS	15	7	3	42.9	20	168.4	4.64e-07	0.000368	IRE1(21.4)|HAC1(19.64)|SLT2(6.33)
unfolded protein response:51	GO:0006986	RESPONSE TO UNFOLDED PROTEIN	25	7	3	42.9	12	101.04	2.33e-06	0.00123	IRE1(21.4)|HAC1(19.64)|REG1(3.18)
unfolded protein response:51	GO:0036498	IRE1-MEDIATED UNFOLDED PROTEIN RESPONSE	4	7	2	28.6	50	421	7.25e-06	0.00287	IRE1(21.4)|SLT2(6.33)
unfolded protein response:51	GO:0010447	RESPONSE TO ACIDIC PH	5	7	2	28.6	40	336.8	1.21e-05	0.00319	BCK1(8.99)|SLT2(6.33)
unfolded protein response:51	GO:0001300	CHRONOLOGICAL CELL AGING	5	7	2	28.6	40	336.8	1.21e-05	0.00319	IRE1(21.4)|HAC1(19.64)
unfolded protein response:51	GO:0000196	CELL WALL INTEGRITY MAPK CASCADE	8	7	2	28.6	25	210.5	3.37e-05	0.00764	BCK1(8.99)|SLT2(6.33)
unfolded protein response:51	GO:0060237	REGULATION OF FUNGAL-TYPE CELL WALL ORGANIZATION	20	7	2	28.6	10	84.2	0.000227	0.045	BCK1(8.99)|SLT2(6.33)
unfolded protein response:51	GO:0030242	AUTOPHAGY OF PEROXISOME	23	7	2	28.6	8.7	73.22	0.000302	0.0532	BCK1(8.99)|SLT2(6.33)
unfolded protein response:51	GO:0006468	PROTEIN PHOSPHORYLATION	131	7	3	42.9	2.3	19.28	0.000352	0.0557	IRE1(21.4)|BCK1(8.99)|SLT2(6.33)
unfolded protein response:51	GO:0016310	PHOSPHORYLATION	205	7	3	42.9	1.5	12.32	0.00131	0.188	IRE1(21.4)|BCK1(8.99)|SLT2(6.33)

## Sheet: NIBR_42_signature_enrichments
signature	GOID	term	nGenes	nQuery	overlapSet	querySetFraction	geneSetFraction	foldEnrichment	P	FDR	overlapGenes
anthracycline transcription coupled DNA repair:67	GO:0030491	HETERODUPLEX FORMATION	8	8	3	37.5	37.5	261.8	1.08e-07	0.000166	RAD54(3.56)|RAD57(3.47)|RAD55(3.26)
anthracycline transcription coupled DNA repair:67	GO:0000707	MEIOTIC DNA RECOMBINASE ASSEMBLY	3	8	2	25	66.7	465.42	5.38e-06	0.00416	RAD57(3.47)|RAD55(3.26)
anthracycline transcription coupled DNA repair:67	GO:0006974	CELLULAR RESPONSE TO DNA DAMAGE STIMULUS	185	8	4	50	2.2	15.09	7.35e-05	0.0227	SSL2(11.06)|RAD54(3.56)|RAD57(3.47)|RAD55(3.26)
anthracycline transcription coupled DNA repair:67	GO:0000730	DNA RECOMBINASE ASSEMBLY	9	8	2	25	22.2	155.14	6.43e-05	0.0227	RAD57(3.47)|RAD55(3.26)
anthracycline transcription coupled DNA repair:67	GO:0006281	DNA REPAIR	173	8	4	50	2.3	16.14	5.65e-05	0.0227	SSL2(11.06)|RAD54(3.56)|RAD57(3.47)|RAD55(3.26)
anthracycline transcription coupled DNA repair:67	GO:0016575	HISTONE DEACETYLATION	19	8	2	25	10.5	73.49	0.000303	0.0781	HDA3(3.2)|HDA2(3.13)
anthracycline transcription coupled DNA repair:67	GO:0000722	TELOMERE MAINTENANCE VIA RECOMBINATION	22	8	2	25	9.1	63.47	0.000409	0.0902	RAD54(3.56)|RAD57(3.47)
aromatic AA biosynthesis:8	GO:1903833	POSITIVE REGULATION OF CELLULAR RESPONSE TO AMINO ACID STARVATION	8	6	3	50	37.5	349.06	3.85e-08	5.95e-05	GCN4(6.35)|GCN2(5.05)|GCN3(4.58)
aromatic AA biosynthesis:8	GO:0009073	AROMATIC AMINO ACID FAMILY BIOSYNTHETIC PROCESS	12	6	3	50	25	232.71	1.51e-07	0.000117	ARO3(5.64)|TRP4(3.68)|TRP1(3.47)
aromatic AA biosynthesis:8	GO:0008652	CELLULAR AMINO ACID BIOSYNTHETIC PROCESS	75	6	4	66.7	5.3	49.64	4.41e-07	0.000227	GCN4(6.35)|ARO3(5.64)|TRP4(3.68)|TRP1(3.47)
aromatic AA biosynthesis:8	GO:0000162	TRYPTOPHAN BIOSYNTHETIC PROCESS	5	6	2	33.3	40	372.33	9.61e-06	0.00371	TRP4(3.68)|TRP1(3.47)
aromatic AA biosynthesis:8	GO:0006446	REGULATION OF TRANSLATIONAL INITIATION	10	6	2	33.3	20	186.17	4.31e-05	0.0133	GCN2(5.05)|GCN3(4.58)
ASA1 inhibitors:15	GO:0000294	NUCLEAR-TRANSCRIBED MRNA CATABOLIC PROCESS, ENDONUCLEOLYTIC CLEAVAGE-DEPENDENT DECAY	10	5	2	40	20	223.4	2.88e-05	0.0222	POP1(4.14)|RPP1(3.27)
ASA1 inhibitors:15	GO:0034965	INTRONIC BOX C/D RNA PROCESSING	9	5	2	40	22.2	248.22	2.3e-05	0.0222	POP1(4.14)|RPP1(3.27)
ASA1 inhibitors:15	GO:0090502	RNA PHOSPHODIESTER BOND HYDROLYSIS, ENDONUCLEOLYTIC	31	5	2	40	6.5	72.06	0.000295	0.152	POP1(4.14)|RPP1(3.27)
azole & statin; fluconazole:40	GO:0016126	STEROL BIOSYNTHETIC PROCESS	25	6	3	50	12	111.7	1.57e-06	0.00243	ERG11(21.34)|PDR16(8.57)|HMG1(6.07)
azole & statin; fluconazole:40	GO:0120009	INTERMEMBRANE LIPID TRANSFER	20	6	2	33.3	10	93.08	0.000181	0.0745	PDR16(8.57)|OSH3(4.05)
azole & statin; fluconazole:40	GO:0006696	ERGOSTEROL BIOSYNTHETIC PROCESS	23	6	2	33.3	8.7	80.94	0.000241	0.0745	ERG11(21.34)|HMG1(6.07)
azole & statin; fluconazole:40	GO:0008202	STEROID METABOLIC PROCESS	21	6	2	33.3	9.5	88.65	0.0002	0.0745	ERG11(21.34)|HMG1(6.07)
azole & statin; fluconazole:40	GO:0006694	STEROID BIOSYNTHETIC PROCESS	23	6	2	33.3	8.7	80.94	0.000241	0.0745	ERG11(21.34)|HMG1(6.07)
azole & statin; fluconazole:40	GO:0006869	LIPID TRANSPORT	30	6	2	33.3	6.7	62.06	0.000413	0.106	PDR16(8.57)|OSH3(4.05)
DNA damage; hydroxyurea analogs:32	GO:0006281	DNA REPAIR	173	29	13	44.8	7.5	14.47	6.8e-13	1.05e-09	RAD54(11.44)|RAD55(7.85)|RAD57(6.97)|SRS2(6.49)|RAD59(6.41)|RAD18(6.39)|RAD5(5.82)|MMS4(5.35)|MUS81(4.12)|RAD52(4.09)|SAE2(4.04)|XRS2(3.67)|SGS1(3.38)
DNA damage; hydroxyurea analogs:32	GO:0006974	CELLULAR RESPONSE TO DNA DAMAGE STIMULUS	185	29	13	44.8	7	13.53	1.62e-12	1.25e-09	RAD54(11.44)|RAD55(7.85)|RAD57(6.97)|SRS2(6.49)|RAD59(6.41)|RAD18(6.39)|RAD5(5.82)|MMS4(5.35)|MUS81(4.12)|RAD52(4.09)|SAE2(4.04)|XRS2(3.67)|ARP8(3.63)
DNA damage; hydroxyurea analogs:32	GO:0006336	DNA REPLICATION-INDEPENDENT NUCLEOSOME ASSEMBLY	6	29	4	13.8	66.7	128.39	8.73e-09	4.5e-06	HIR2(4.53)|HPC2(3.96)|HIR3(3.46)|HIR1(3.26)
DNA damage; hydroxyurea analogs:32	GO:0000722	TELOMERE MAINTENANCE VIA RECOMBINATION	22	29	5	17.2	22.7	43.77	6.51e-08	2.51e-05	RAD54(11.44)|RAD57(6.97)|RAD59(6.41)|RAD52(4.09)|SGS1(3.38)
DNA damage; hydroxyurea analogs:32	GO:0032508	DNA DUPLEX UNWINDING	40	29	5	17.2	12.5	24.07	1.52e-06	0.000439	SRS2(6.49)|RAD18(6.39)|RAD5(5.82)|ARP8(3.63)|SGS1(3.38)
DNA damage; hydroxyurea analogs:32	GO:0006312	MITOTIC RECOMBINATION	18	29	4	13.8	22.2	42.8	1.71e-06	0.000439	RAD57(6.97)|RAD59(6.41)|RAD52(4.09)|ARP8(3.63)
DNA damage; hydroxyurea analogs:32	GO:0006310	DNA RECOMBINATION	48	29	5	17.2	10.4	20.06	3.85e-06	0.000851	RAD59(6.41)|MMS4(5.35)|MUS81(4.12)|RAD52(4.09)|SGS1(3.38)
DNA damage; hydroxyurea analogs:32	GO:0030491	HETERODUPLEX FORMATION	8	29	3	10.3	37.5	72.22	6.93e-06	0.00134	RAD54(11.44)|RAD55(7.85)|RAD57(6.97)
DNA damage; hydroxyurea analogs:32	GO:0000730	DNA RECOMBINASE ASSEMBLY	9	29	3	10.3	33.3	64.2	1.04e-05	0.00178	RAD55(7.85)|RAD57(6.97)|RAD52(4.09)
DNA damage; hydroxyurea analogs:32	GO:0006265	DNA TOPOLOGICAL CHANGE	10	29	3	10.3	30	57.78	1.47e-05	0.00228	MMS4(5.35)|MUS81(4.12)|SGS1(3.38)
DNA damage; hydroxyurea analogs:32	GO:0031573	INTRA-S DNA DAMAGE CHECKPOINT	12	29	3	10.3	25	48.15	2.68e-05	0.00377	MMS4(5.35)|MUS81(4.12)|SGS1(3.38)
DNA damage; hydroxyurea analogs:32	GO:0006301	POSTREPLICATION REPAIR	14	29	3	10.3	21.4	41.27	4.41e-05	0.00568	RAD18(6.39)|RAD5(5.82)|RAD52(4.09)
DNA damage; hydroxyurea analogs:32	GO:0000707	MEIOTIC DNA RECOMBINASE ASSEMBLY	3	29	2	6.9	66.7	128.39	7.79e-05	0.00668	RAD55(7.85)|RAD57(6.97)
DNA damage; hydroxyurea analogs:32	GO:0031860	TELOMERIC 3' OVERHANG FORMATION	3	29	2	6.9	66.7	128.39	7.79e-05	0.00668	SAE2(4.04)|SGS1(3.38)
DNA damage; hydroxyurea analogs:32	GO:0042275	ERROR-FREE POSTREPLICATION DNA REPAIR	3	29	2	6.9	66.7	128.39	7.79e-05	0.00668	RAD18(6.39)|RAD5(5.82)
DNA damage; hydroxyurea analogs:32	GO:0045002	DOUBLE-STRAND BREAK REPAIR VIA SINGLE-STRAND ANNEALING	3	29	2	6.9	66.7	128.39	7.79e-05	0.00668	RAD59(6.41)|RAD52(4.09)
DNA damage; hydroxyurea analogs:32	GO:0007131	RECIPROCAL MEIOTIC RECOMBINATION	45	29	4	13.8	8.9	17.12	7.54e-05	0.00668	RAD54(11.44)|RAD55(7.85)|MMS4(5.35)|MUS81(4.12)
DNA damage; hydroxyurea analogs:32	GO:0031292	GENE CONVERSION AT MATING-TYPE LOCUS, DNA DOUBLE-STRAND BREAK PROCESSING	3	29	2	6.9	66.7	128.39	7.79e-05	0.00668	SAE2(4.04)|SGS1(3.38)
DNA damage; hydroxyurea analogs:32	GO:0043504	MITOCHONDRIAL DNA REPAIR	4	29	2	6.9	50	96.29	0.000155	0.0126	RAD59(6.41)|RAD52(4.09)
DNA damage; hydroxyurea analogs:32	GO:0006368	TRANSCRIPTION ELONGATION FROM RNA POLYMERASE II PROMOTER	57	29	4	13.8	7	13.51	0.000192	0.0148	HIR2(4.53)|HPC2(3.96)|HIR3(3.46)|HIR1(3.26)
DNA damage; hydroxyurea analogs:32	GO:0006277	DNA AMPLIFICATION	5	29	2	6.9	40	77.03	0.000258	0.0166	RAD59(6.41)|RAD52(4.09)
DNA damage; hydroxyurea analogs:32	GO:0007534	GENE CONVERSION AT MATING-TYPE LOCUS	5	29	2	6.9	40	77.03	0.000258	0.0166	SAE2(4.04)|SGS1(3.38)
DNA damage; hydroxyurea analogs:32	GO:0010520	REGULATION OF RECIPROCAL MEIOTIC RECOMBINATION	5	29	2	6.9	40	77.03	0.000258	0.0166	MMS4(5.35)|SGS1(3.38)
DNA damage; hydroxyurea analogs:32	GO:0032079	POSITIVE REGULATION OF ENDODEOXYRIBONUCLEASE ACTIVITY	5	29	2	6.9	40	77.03	0.000258	0.0166	RAD54(11.44)|SRS2(6.49)
DNA damage; hydroxyurea analogs:32	GO:0000724	DOUBLE-STRAND BREAK REPAIR VIA HOMOLOGOUS RECOMBINATION	27	29	3	10.3	11.1	21.4	0.000339	0.0209	RAD59(6.41)|RAD52(4.09)|SGS1(3.38)
DNA damage; hydroxyurea analogs:32	GO:0051321	MEIOTIC CELL CYCLE	122	29	5	17.2	4.1	7.89	0.000357	0.0212	RAD57(6.97)|MMS4(5.35)|MUS81(4.12)|SAE2(4.04)|XRS2(3.67)
DNA damage; hydroxyurea analogs:32	GO:0000706	MEIOTIC DNA DOUBLE-STRAND BREAK PROCESSING	6	29	2	6.9	33.3	64.2	0.000386	0.0213	SAE2(4.04)|SGS1(3.38)
DNA damage; hydroxyurea analogs:32	GO:0000712	RESOLUTION OF MEIOTIC RECOMBINATION INTERMEDIATES	6	29	2	6.9	33.3	64.2	0.000386	0.0213	MMS4(5.35)|MUS81(4.12)
DNA damage; hydroxyurea analogs:32	GO:0000070	MITOTIC SISTER CHROMATID SEGREGATION	29	29	3	10.3	10.3	19.92	0.00042	0.0224	HIR2(4.53)|SGS1(3.38)|HIR1(3.26)
DNA damage; hydroxyurea analogs:32	GO:0000733	DNA STRAND RENATURATION	7	29	2	6.9	28.6	55.02	0.000538	0.0277	RAD59(6.41)|RAD52(4.09)
DNA damage; hydroxyurea analogs:32	GO:0000729	DNA DOUBLE-STRAND BREAK PROCESSING	8	29	2	6.9	25	48.15	0.000715	0.0356	SAE2(4.04)|SGS1(3.38)
DNA damage; hydroxyurea analogs:32	GO:0006302	DOUBLE-STRAND BREAK REPAIR	36	29	3	10.3	8.3	16.05	0.000801	0.0387	RAD5(5.82)|MMS4(5.35)|ARP8(3.63)
DNA damage; hydroxyurea analogs:32	GO:0000723	TELOMERE MAINTENANCE	39	29	3	10.3	7.7	14.81	0.00101	0.0475	SAE2(4.04)|XRS2(3.67)|SGS1(3.38)
DNA damage; hydroxyurea analogs:32	GO:0070987	ERROR-FREE TRANSLESION SYNTHESIS	12	29	2	6.9	16.7	32.1	0.00166	0.0734	RAD18(6.39)|RAD5(5.82)
DNA damage; hydroxyurea analogs:32	GO:0042276	ERROR-PRONE TRANSLESION SYNTHESIS	12	29	2	6.9	16.7	32.1	0.00166	0.0734	RAD18(6.39)|RAD5(5.82)
DNA damage; hydroxyurea analogs:32	GO:0042138	MEIOTIC DNA DOUBLE-STRAND BREAK FORMATION	15	29	2	6.9	13.3	25.68	0.00262	0.113	SAE2(4.04)|XRS2(3.67)
DNA damage; mechlorethamine:44	GO:0006281	DNA REPAIR	173	25	22	88	12.7	28.41	3.49e-31	5.39e-28	RAD5(14.81)|RAD4(14.45)|RAD18(13.11)|RAD14(12.36)|RAD2(11.9)|RAD1(11.26)|RAD10(10.2)|MUS81(9.34)|RAD54(8.95)|MPH1(8.43)|RAD55(7.42)|SHU1(7.31)|MMS4(6.37)|RAD23(6.26)|CSM2(5.8)|RAD57(5.79)|SRS2(5.59)|SHU2(5.55)|PSY3(5.02)|RAD59(4.86)|SGS1(4.5)|EXO1(3.32)
DNA damage; mechlorethamine:44	GO:0006974	CELLULAR RESPONSE TO DNA DAMAGE STIMULUS	185	25	22	88	11.9	26.57	1.66e-30	1.29e-27	RAD5(14.81)|RAD4(14.45)|RAD18(13.11)|RAD14(12.36)|RAD2(11.9)|RAD1(11.26)|RAD10(10.2)|MUS81(9.34)|RAD54(8.95)|MPH1(8.43)|RAD55(7.42)|SHU1(7.31)|MMS4(6.37)|RAD23(6.26)|CSM2(5.8)|RAD57(5.79)|SRS2(5.59)|SHU2(5.55)|PSY3(5.02)|RAD59(4.86)|WSS1(3.63)|EXO1(3.32)
DNA damage; mechlorethamine:44	GO:0000730	DNA RECOMBINASE ASSEMBLY	9	25	6	24	66.7	148.93	3.51e-13	1.81e-10	RAD55(7.42)|SHU1(7.31)|CSM2(5.8)|RAD57(5.79)|SHU2(5.55)|PSY3(5.02)
DNA damage; mechlorethamine:44	GO:0000725	RECOMBINATIONAL REPAIR	16	25	6	24	37.5	83.78	3.28e-11	1.27e-08	MPH1(8.43)|SHU1(7.31)|CSM2(5.8)|SRS2(5.59)|SHU2(5.55)|PSY3(5.02)
DNA damage; mechlorethamine:44	GO:0070987	ERROR-FREE TRANSLESION SYNTHESIS	12	25	5	20	41.7	93.08	9.12e-10	2.42e-07	RAD5(14.81)|RAD18(13.11)|CSM2(5.8)|SHU2(5.55)|PSY3(5.02)
DNA damage; mechlorethamine:44	GO:0006310	DNA RECOMBINATION	48	25	7	28	14.6	32.58	9.41e-10	2.42e-07	MUS81(9.34)|SHU1(7.31)|MMS4(6.37)|SHU2(5.55)|RAD59(4.86)|SGS1(4.5)|EXO1(3.32)
DNA damage; mechlorethamine:44	GO:0006265	DNA TOPOLOGICAL CHANGE	10	25	4	16	40	89.36	6.44e-08	1.42e-05	RAD4(14.45)|MUS81(9.34)|MMS4(6.37)|SGS1(4.5)
DNA damage; mechlorethamine:44	GO:0032508	DNA DUPLEX UNWINDING	40	25	5	20	12.5	27.92	6.96e-07	0.000135	RAD5(14.81)|RAD18(13.11)|MPH1(8.43)|SRS2(5.59)|SGS1(4.5)
DNA damage; mechlorethamine:44	GO:0006277	DNA AMPLIFICATION	5	25	3	12	60	134.04	7.88e-07	0.000135	RAD1(11.26)|RAD10(10.2)|RAD59(4.86)
DNA damage; mechlorethamine:44	GO:0006312	MITOTIC RECOMBINATION	18	25	4	16	22.2	49.64	9.16e-07	0.000142	RAD1(11.26)|RAD10(10.2)|RAD57(5.79)|RAD59(4.86)
DNA damage; mechlorethamine:44	GO:0000712	RESOLUTION OF MEIOTIC RECOMBINATION INTERMEDIATES	6	25	3	12	50	111.7	1.57e-06	0.000221	RAD1(11.26)|MUS81(9.34)|MMS4(6.37)
DNA damage; mechlorethamine:44	GO:0000722	TELOMERE MAINTENANCE VIA RECOMBINATION	22	25	4	16	18.2	40.62	2.16e-06	0.000279	RAD54(8.95)|RAD57(5.79)|RAD59(4.86)|SGS1(4.5)
DNA damage; mechlorethamine:44	GO:0030491	HETERODUPLEX FORMATION	8	25	3	12	37.5	83.78	4.37e-06	0.00052	RAD54(8.95)|RAD55(7.42)|RAD57(5.79)
DNA damage; mechlorethamine:44	GO:0000724	DOUBLE-STRAND BREAK REPAIR VIA HOMOLOGOUS RECOMBINATION	27	25	4	16	14.8	33.1	5.11e-06	0.000564	RAD1(11.26)|RAD59(4.86)|SGS1(4.5)|PPH3(3.56)
DNA damage; mechlorethamine:44	GO:0043007	MAINTENANCE OF RDNA	10	25	3	12	30	67.02	9.32e-06	0.0009	SHU1(7.31)|CSM2(5.8)|SHU2(5.55)
DNA damage; mechlorethamine:44	GO:0006289	NUCLEOTIDE-EXCISION REPAIR	31	25	4	16	12.9	28.83	9.06e-06	0.0009	RAD4(14.45)|RAD14(12.36)|RAD2(11.9)|RAD23(6.26)
DNA damage; mechlorethamine:44	GO:0031573	INTRA-S DNA DAMAGE CHECKPOINT	12	25	3	12	25	55.85	1.7e-05	0.00154	MUS81(9.34)|MMS4(6.37)|SGS1(4.5)
DNA damage; mechlorethamine:44	GO:0006301	POSTREPLICATION REPAIR	14	25	3	12	21.4	47.87	2.79e-05	0.0024	RAD5(14.81)|RAD18(13.11)|MMS2(12.54)
DNA damage; mechlorethamine:44	GO:0007131	RECIPROCAL MEIOTIC RECOMBINATION	45	25	4	16	8.9	19.86	4.11e-05	0.00334	MUS81(9.34)|RAD54(8.95)|RAD55(7.42)|MMS4(6.37)
DNA damage; mechlorethamine:44	GO:0000707	MEIOTIC DNA RECOMBINASE ASSEMBLY	3	25	2	8	66.7	148.93	5.76e-05	0.00371	RAD55(7.42)|RAD57(5.79)
DNA damage; mechlorethamine:44	GO:0031860	TELOMERIC 3' OVERHANG FORMATION	3	25	2	8	66.7	148.93	5.76e-05	0.00371	SGS1(4.5)|EXO1(3.32)
DNA damage; mechlorethamine:44	GO:0042275	ERROR-FREE POSTREPLICATION DNA REPAIR	3	25	2	8	66.7	148.93	5.76e-05	0.00371	RAD5(14.81)|RAD18(13.11)
DNA damage; mechlorethamine:44	GO:0045003	DOUBLE-STRAND BREAK REPAIR VIA SYNTHESIS-DEPENDENT STRAND ANNEALING	3	25	2	8	66.7	148.93	5.76e-05	0.00371	RAD54(8.95)|MPH1(8.43)
DNA damage; mechlorethamine:44	GO:0031292	GENE CONVERSION AT MATING-TYPE LOCUS, DNA DOUBLE-STRAND BREAK PROCESSING	3	25	2	8	66.7	148.93	5.76e-05	0.00371	SGS1(4.5)|EXO1(3.32)
DNA damage; mechlorethamine:44	GO:0000735	REMOVAL OF NONHOMOLOGOUS ENDS	4	25	2	8	50	111.7	0.000115	0.00657	RAD1(11.26)|RAD10(10.2)
DNA damage; mechlorethamine:44	GO:0000736	DOUBLE-STRAND BREAK REPAIR VIA SINGLE-STRAND ANNEALING, REMOVAL OF NONHOMOLOGOUS ENDS	4	25	2	8	50	111.7	0.000115	0.00657	RAD1(11.26)|RAD10(10.2)
DNA damage; mechlorethamine:44	GO:0006296	NUCLEOTIDE-EXCISION REPAIR, DNA INCISION, 5'-TO LESION	4	25	2	8	50	111.7	0.000115	0.00657	RAD1(11.26)|RAD10(10.2)
DNA damage; mechlorethamine:44	GO:0007534	GENE CONVERSION AT MATING-TYPE LOCUS	5	25	2	8	40	89.36	0.000191	0.00921	SGS1(4.5)|EXO1(3.32)
DNA damage; mechlorethamine:44	GO:0010520	REGULATION OF RECIPROCAL MEIOTIC RECOMBINATION	5	25	2	8	40	89.36	0.000191	0.00921	MMS4(6.37)|SGS1(4.5)
DNA damage; mechlorethamine:44	GO:0032079	POSITIVE REGULATION OF ENDODEOXYRIBONUCLEASE ACTIVITY	5	25	2	8	40	89.36	0.000191	0.00921	RAD54(8.95)|SRS2(5.59)
DNA damage; mechlorethamine:44	GO:0010994	FREE UBIQUITIN CHAIN POLYMERIZATION	5	25	2	8	40	89.36	0.000191	0.00921	RAD5(14.81)|MMS2(12.54)
DNA damage; mechlorethamine:44	GO:0070914	UV-DAMAGE EXCISION REPAIR	5	25	2	8	40	89.36	0.000191	0.00921	RAD14(12.36)|RAD10(10.2)
DNA damage; mechlorethamine:44	GO:0000706	MEIOTIC DNA DOUBLE-STRAND BREAK PROCESSING	6	25	2	8	33.3	74.47	0.000285	0.0134	SGS1(4.5)|EXO1(3.32)
DNA damage; mechlorethamine:44	GO:0000733	DNA STRAND RENATURATION	7	25	2	8	28.6	63.83	0.000399	0.0181	RAD10(10.2)|RAD59(4.86)
DNA damage; mechlorethamine:44	GO:0000729	DNA DOUBLE-STRAND BREAK PROCESSING	8	25	2	8	25	55.85	0.00053	0.0234	SGS1(4.5)|EXO1(3.32)
DNA damage; mechlorethamine:44	GO:0045132	MEIOTIC CHROMOSOME SEGREGATION	11	25	2	8	18.2	40.62	0.00103	0.0431	CSM2(5.8)|SGS1(4.5)
DNA damage; mechlorethamine:44	GO:0000710	MEIOTIC MISMATCH REPAIR	11	25	2	8	18.2	40.62	0.00103	0.0431	RAD1(11.26)|RAD10(10.2)
DNA damage; mechlorethamine:44	GO:0042276	ERROR-PRONE TRANSLESION SYNTHESIS	12	25	2	8	16.7	37.23	0.00124	0.0502	RAD5(14.81)|RAD18(13.11)
DNA damage; mechlorethamine:44	GO:0090305	NUCLEIC ACID PHOSPHODIESTER BOND HYDROLYSIS	55	25	3	12	5.5	12.19	0.00178	0.0706	MUS81(9.34)|MMS4(6.37)|EXO1(3.32)
DNA damage; mechlorethamine:44	GO:0051321	MEIOTIC CELL CYCLE	122	25	4	16	3.3	7.32	0.00192	0.0742	MUS81(9.34)|MMS4(6.37)|CSM2(5.8)|RAD57(5.79)
DNA damage; mechlorethamine:44	GO:0006298	MISMATCH REPAIR	21	25	2	8	9.5	21.28	0.00383	0.145	RAD4(14.45)|EXO1(3.32)
eIF translation initiation; verrucarin A:57	GO:0006413	TRANSLATIONAL INITIATION	37	16	8	50	21.6	75.47	2.05e-14	3.17e-11	TIF34(10.46)|TIF5(8.82)|TIF1(5.94)|GCD11(5.86)|TIF35(5.48)|TIF11(4.48)|SUI3(4.08)|DED1(3.46)
eIF translation initiation; verrucarin A:57	GO:0001732	FORMATION OF CYTOPLASMIC TRANSLATION INITIATION COMPLEX	9	16	5	31.2	55.6	193.92	1.21e-11	9.34e-09	TIF34(10.46)|TIF5(8.82)|TIF35(5.48)|TIF11(4.48)|SUI3(4.08)
eIF translation initiation; verrucarin A:57	GO:0006412	TRANSLATION	251	16	9	56.2	3.6	12.52	5.64e-09	2.9e-06	TIF34(10.46)|TIF5(8.82)|TIF1(5.94)|GCD11(5.86)|TIF35(5.48)|TIF11(4.48)|SUI3(4.08)|DED1(3.46)|HBS1(3.15)
eIF translation initiation; verrucarin A:57	GO:0001731	FORMATION OF TRANSLATION PREINITIATION COMPLEX	12	16	4	25	33.3	116.35	2.19e-08	8.48e-06	TIF5(8.82)|GCD11(5.86)|TIF11(4.48)|SUI3(4.08)
eIF translation initiation; verrucarin A:57	GO:0002188	TRANSLATION REINITIATION	6	16	3	18.8	50	174.53	3.84e-07	0.000119	TIF34(10.46)|TIF35(5.48)|TIF11(4.48)
eIF translation initiation; verrucarin A:57	GO:0002183	CYTOPLASMIC TRANSLATIONAL INITIATION	8	16	3	18.8	37.5	130.9	1.07e-06	0.000276	TIF34(10.46)|TIF1(5.94)|TIF35(5.48)
eIF translation initiation; verrucarin A:57	GO:1901195	POSITIVE REGULATION OF FORMATION OF TRANSLATION PREINITIATION COMPLEX	6	16	2	12.5	33.3	116.35	0.000115	0.0253	TIF1(5.94)|DED1(3.46)
ERAD & cell cycle:41	GO:0030433	UBIQUITIN-DEPENDENT ERAD PATHWAY	45	15	5	33.3	11.1	41.37	7.64e-08	0.000118	UBC7(7.8)|CUE1(6.27)|SSM4(5.89)|UBX4(5.8)|UBX2(5.27)
ERAD & cell cycle:41	GO:0034389	LIPID DROPLET ORGANIZATION	9	15	2	13.3	22.2	82.74	0.00024	0.123	UBX2(5.27)|ENV9(3.41)
ERAD & cell cycle:41	GO:0006624	VACUOLAR PROTEIN PROCESSING	8	15	2	13.3	25	93.08	0.000187	0.123	SND2(4.72)|ENV9(3.41)
ERG11-GCN; voriconazole:11	GO:0016126	STEROL BIOSYNTHETIC PROCESS	25	22	4	18.2	16	40.62	2.16e-06	0.00227	ERG11(19.73)|PDR16(5.57)|NCP1(3.76)|HMG1(3.5)
ERG11-GCN; voriconazole:11	GO:1903833	POSITIVE REGULATION OF CELLULAR RESPONSE TO AMINO ACID STARVATION	8	22	3	13.6	37.5	95.2	2.93e-06	0.00227	GCN2(6.23)|GCN4(5.89)|GCN3(5.12)
ERG11-GCN; voriconazole:11	GO:0016192	VESICLE-MEDIATED TRANSPORT	146	22	6	27.3	4.1	10.43	1.52e-05	0.00783	TVP18(11.69)|GYP1(5.47)|APL2(4.32)|APS1(3.46)|TRS33(3.45)|YPT31(3.36)
ERG11-GCN; voriconazole:11	GO:0006696	ERGOSTEROL BIOSYNTHETIC PROCESS	23	22	3	13.6	13	33.11	8.93e-05	0.023	ERG11(19.73)|NCP1(3.76)|HMG1(3.5)
ERG11-GCN; voriconazole:11	GO:0008202	STEROID METABOLIC PROCESS	21	22	3	13.6	14.3	36.27	6.74e-05	0.023	ERG11(19.73)|NCP1(3.76)|HMG1(3.5)
ERG11-GCN; voriconazole:11	GO:0006694	STEROID BIOSYNTHETIC PROCESS	23	22	3	13.6	13	33.11	8.93e-05	0.023	ERG11(19.73)|NCP1(3.76)|HMG1(3.5)
ERG11-GCN; voriconazole:11	GO:0006629	LIPID METABOLIC PROCESS	142	22	5	22.7	3.5	8.94	0.000184	0.0406	ERG11(19.73)|PSD2(3.95)|INP51(3.8)|NCP1(3.76)|HMG1(3.5)
ERG11-GCN; voriconazole:11	GO:0006446	REGULATION OF TRANSLATIONAL INITIATION	10	22	2	9.1	20	50.77	0.000654	0.126	GCN2(6.23)|GCN3(5.12)
ERG11-GCN; voriconazole:11	GO:0009073	AROMATIC AMINO ACID FAMILY BIOSYNTHETIC PROCESS	12	22	2	9.1	16.7	42.31	0.000955	0.164	ARO3(4.17)|TRP4(3.12)
ERG11-GCN; voriconazole:11	GO:0016239	POSITIVE REGULATION OF MACROAUTOPHAGY	13	22	2	9.1	15.4	39.06	0.00113	0.174	GCN2(6.23)|TRS33(3.45)
FAS1 inhibitors; cerulenin:49	GO:0070682	PROTEASOME REGULATORY PARTICLE ASSEMBLY	11	49	5	10.2	45.5	51.81	1.87e-08	2.89e-05	RPT6(4.23)|RPT4(4.17)|RPT5(4.14)|RPT3(4.09)|RPT1(3.45)
FAS1 inhibitors; cerulenin:49	GO:0030163	PROTEIN CATABOLIC PROCESS	14	49	5	10.2	35.7	40.71	7.96e-08	6.15e-05	RPT6(4.23)|RPT4(4.17)|RPT5(4.14)|RPT3(4.09)|RPT1(3.45)
FAS1 inhibitors; cerulenin:49	GO:0006406	MRNA EXPORT FROM NUCLEUS	31	49	6	12.2	19.4	22.06	2.08e-07	0.000107	MFT1(6.59)|SEM1(6.36)|THP2(5.58)|SAC3(4.34)|SXM1(4.26)|THP1(3.37)
FAS1 inhibitors; cerulenin:49	GO:0000956	NUCLEAR-TRANSCRIBED MRNA CATABOLIC PROCESS	13	49	3	6.1	23.1	26.3	0.000171	0.0483	LSM7(5.12)|LSM3(3.55)|LSM4(3.21)
FAS1 inhibitors; cerulenin:49	GO:0051028	MRNA TRANSPORT	62	49	5	10.2	8.1	9.19	0.000188	0.0483	NUP188(5.54)|SAC3(4.34)|SXM1(4.26)|NUP170(4.22)|THP1(3.37)
FAS1 inhibitors; cerulenin:49	GO:0006511	UBIQUITIN-DEPENDENT PROTEIN CATABOLIC PROCESS	94	49	6	12.2	6.4	7.28	0.000151	0.0483	SEM1(6.36)|RPT5(4.14)|RPT3(4.09)|UBP3(3.94)|RPT1(3.45)|RPN3(3.1)
FAS1 inhibitors; cerulenin:49	GO:1901800	POSITIVE REGULATION OF PROTEASOMAL PROTEIN CATABOLIC PROCESS	3	49	2	4.1	66.7	75.99	0.000225	0.0497	RPT3(4.09)|RPT1(3.45)
FAS1 inhibitors; cerulenin:49	GO:0042759	LONG-CHAIN FATTY ACID BIOSYNTHETIC PROCESS	4	49	2	4.1	50	56.99	0.000447	0.0768	FAS1(29.45)|FAS2(3.23)
FAS1 inhibitors; cerulenin:49	GO:0060628	REGULATION OF ER TO GOLGI VESICLE-MEDIATED TRANSPORT	4	49	2	4.1	50	56.99	0.000447	0.0768	BRE5(4.18)|UBP3(3.94)
FAS1 inhibitors; cerulenin:49	GO:0006633	FATTY ACID BIOSYNTHETIC PROCESS	20	49	3	6.1	15	17.1	0.000652	0.101	FAS1(29.45)|MCT1(3.64)|FAS2(3.23)
FAS1 inhibitors; cerulenin:49	GO:0071033	NUCLEAR RETENTION OF PRE-MRNA AT THE SITE OF TRANSCRIPTION	5	49	2	4.1	40	45.59	0.000742	0.104	SAC3(4.34)|THP1(3.37)
FAS1 inhibitors; cerulenin:49	GO:0071470	CELLULAR RESPONSE TO OSMOTIC STRESS	23	49	3	6.1	13	14.87	0.000994	0.128	ROX1(5.96)|GRE3(3.76)|FAS2(3.23)
FAS1 inhibitors; cerulenin:49	GO:0033962	P-BODY ASSEMBLY	6	49	2	4.1	33.3	37.99	0.00111	0.131	LSM3(3.55)|LSM4(3.21)
FAS1 inhibitors; cerulenin:49	GO:0006368	TRANSCRIPTION ELONGATION FROM RNA POLYMERASE II PROMOTER	57	49	4	8.2	7	8	0.00147	0.159	MFT1(6.59)|SKN7(6.19)|THP2(5.58)|THP1(3.37)
FAS1 inhibitors; cerulenin:49	GO:0034517	RIBOPHAGY	7	49	2	4.1	28.6	32.57	0.00154	0.159	BRE5(4.18)|UBP3(3.94)
GPCR inhibitors; cmp#1234:36	GO:0044209	AMP SALVAGE	3	34	2	5.9	66.7	109.51	0.000108	0.0831	APT1(5.74)|APT2(4.33)
GPCR inhibitors; cmp#1234:36	GO:0043935	SEXUAL SPORULATION RESULTING IN FORMATION OF A CELLULAR SPORE	3	34	2	5.9	66.7	109.51	0.000108	0.0831	HHF1(5.29)|HHT1(3.2)
GPCR inhibitors; cmp#1234:36	GO:0007124	PSEUDOHYPHAL GROWTH	47	34	4	11.8	8.5	13.98	0.00017	0.0874	GPA2(12.38)|GPR1(9.71)|CDC39(3.81)|MDS3(3.41)
GPCR inhibitors; cmp#1234:36	GO:0017148	NEGATIVE REGULATION OF TRANSLATION	21	34	3	8.8	14.3	23.47	0.000254	0.0983	SBP1(4.02)|CDC39(3.81)|NOT3(3.44)
GPCR inhibitors; cmp#1234:36	GO:0007186	G PROTEIN-COUPLED RECEPTOR SIGNALING PATHWAY	5	34	2	5.9	40	65.71	0.000356	0.11	GPA2(12.38)|GPR1(9.71)
GPCR inhibitors; cmp#1234:36	GO:0006166	PURINE RIBONUCLEOSIDE SALVAGE	6	34	2	5.9	33.3	54.75	0.000531	0.137	APT1(5.74)|APT2(4.33)
GPCR inhibitors; cmp#1234:36	GO:0043618	REGULATION OF TRANSCRIPTION FROM RNA POLYMERASE II PROMOTER IN RESPONSE TO STRESS	7	34	2	5.9	28.6	46.93	0.000741	0.164	SPT6(4)|CST6(3.97)
GPCR inhibitors; cmp#1234:36	GO:0010255	GLUCOSE MEDIATED SIGNALING PATHWAY	8	34	2	5.9	25	41.07	0.000984	0.19	GPA2(12.38)|GPR1(9.71)
HSP90 inhibitors; geldanamycin:58	GO:1904669	ATP EXPORT	16	24	6	25	37.5	87.27	2.49e-11	3.85e-08	STP22(4.96)|VPS28(4.42)|VPS36(4.21)|SNF8(3.86)|BRO1(3.38)|VPS20(3.37)
HSP90 inhibitors; geldanamycin:58	GO:0043162	UBIQUITIN-DEPENDENT PROTEIN CATABOLIC PROCESS VIA THE MULTIVESICULAR BODY SORTING PATHWAY	14	24	5	20.8	35.7	83.11	1.83e-09	1.42e-06	STP22(4.96)|VPS28(4.42)|VPS36(4.21)|SNF8(3.86)|VPS20(3.37)
HSP90 inhibitors; geldanamycin:58	GO:0043328	PROTEIN TRANSPORT TO VACUOLE INVOLVED IN UBIQUITIN-DEPENDENT PROTEIN CATABOLIC PROCESS VIA THE MULTIVESICULAR BODY SORTING PATHWAY	21	24	4	16.7	19	44.33	1.5e-06	0.00077	VPS28(4.42)|VPS36(4.21)|SNF8(3.86)|BRO1(3.38)
HSP90 inhibitors; geldanamycin:58	GO:0016485	PROTEIN PROCESSING	13	24	3	12.5	23.1	53.7	1.94e-05	0.00749	RIM13(3.77)|RIM20(3.7)|RIM8(3.5)
HSP90 inhibitors; geldanamycin:58	GO:0006623	PROTEIN TARGETING TO VACUOLE	56	24	4	16.7	7.1	16.62	8.3e-05	0.0256	STP22(4.96)|VPS28(4.42)|VPS36(4.21)|SNF8(3.86)
HSP90 inhibitors; geldanamycin:58	GO:0070676	INTRALUMENAL VESICLE FORMATION	7	24	2	8.3	28.6	66.49	0.000367	0.0945	BRO1(3.38)|VPS20(3.37)
HSP90 inhibitors; geldanamycin:58	GO:0001403	INVASIVE GROWTH IN RESPONSE TO GLUCOSE LIMITATION	36	24	3	12.5	8.3	19.39	0.000454	0.1	SPT3(4.5)|RIM20(3.7)|RIM8(3.5)
HSP90 inhibitors; geldanamycin:58	GO:0032509	ENDOSOME TRANSPORT VIA MULTIVESICULAR BODY SORTING PATHWAY	9	24	2	8.3	22.2	51.71	0.000626	0.121	VPS28(4.42)|VPS36(4.21)
HSP90 inhibitors; geldanamycin:58	GO:0000433	CARBON CATABOLITE REPRESSION OF TRANSCRIPTION FROM RNA POLYMERASE II PROMOTER BY GLUCOSE	11	24	2	8.3	18.2	42.31	0.000951	0.163	VPS36(4.21)|SNF8(3.86)
HSP90 inhibitors; geldanamycin:58	GO:0034063	STRESS GRANULE ASSEMBLY	12	24	2	8.3	16.7	38.78	0.00114	0.176	MFT1(4.32)|THP2(3.75)
iron chelators; deferasirox:18	GO:0006811	ION TRANSPORT	102	6	6	100	5.9	54.75	3.2e-11	4.95e-08	FTR1(10.71)|FET3(10.2)|CCC2(8.75)|GEF1(6.97)|ATX1(5.31)|KHA1(3.84)
iron chelators; deferasirox:18	GO:0006879	CELLULAR IRON ION HOMEOSTASIS	43	6	3	50	7	64.94	8.37e-06	0.00431	CCC2(8.75)|GEF1(6.97)|ATX1(5.31)
iron chelators; deferasirox:18	GO:0072511	DIVALENT INORGANIC CATION TRANSPORT	4	6	2	33.3	50	465.42	5.77e-06	0.00431	FTR1(10.71)|CCC2(8.75)
iron chelators; deferasirox:18	GO:0034755	IRON ION TRANSMEMBRANE TRANSPORT	7	6	2	33.3	28.6	265.95	2.02e-05	0.00778	FTR1(10.71)|FET3(10.2)
iron chelators; deferasirox:18	GO:0006825	COPPER ION TRANSPORT	10	6	2	33.3	20	186.17	4.31e-05	0.0133	CCC2(8.75)|ATX1(5.31)
iron chelators; deferasirox:18	GO:0030001	METAL ION TRANSPORT	15	6	2	33.3	13.3	124.11	0.0001	0.0258	CCC2(8.75)|ATX1(5.31)
iron chelators; deferasirox:18	GO:0006878	CELLULAR COPPER ION HOMEOSTASIS	17	6	2	33.3	11.8	109.51	0.00013	0.0287	GEF1(6.97)|ATX1(5.31)
iron chelators; deferasirox:18	GO:0006812	CATION TRANSPORT	20	6	2	33.3	10	93.08	0.000181	0.035	CCC2(8.75)|KHA1(3.84)
iron chelators; deferasirox:18	GO:0055072	IRON ION HOMEOSTASIS	24	6	2	33.3	8.3	77.57	0.000263	0.0451	FTR1(10.71)|FET3(10.2)
iron chelators; deferasirox:18	GO:1902600	PROTON TRANSMEMBRANE TRANSPORT	50	6	2	33.3	4	37.23	0.00115	0.163	GEF1(6.97)|KHA1(3.84)
iron chelators; deferasirox:18	GO:0055085	TRANSMEMBRANE TRANSPORT	224	6	3	50	1.3	12.47	0.00116	0.163	CCC2(8.75)|GEF1(6.97)|KHA1(3.84)
mitochondrial translation; triclosan:4	GO:0032543	MITOCHONDRIAL TRANSLATION	97	35	22	62.9	22.7	36.19	1.85e-31	2.86e-28	MRPL17(6.15)|MRPL9(5.7)|GTF1(5.19)|MRPL11(5.13)|MRP7(4.95)|MRPS35(4.64)|MRPL31(4.46)|MRPL32(4.42)|NAM2(4.24)|RML2(4.18)|MRPS12(4.04)|MRPS5(3.61)|MRPL37(3.58)|RSM18(3.58)|MRX14(3.57)|RSM7(3.51)|MTG1(3.36)|MSE1(3.29)|HER2(3.23)|MRPS28(3.23)|RSM27(3.22)|MRPL15(3.09)
mitochondrial translation; triclosan:4	GO:0006412	TRANSLATION	251	35	17	48.6	6.8	10.81	1.6e-14	1.24e-11	MRPL9(5.7)|GTF1(5.19)|MRPL11(5.13)|MRP7(4.95)|MRPL32(4.42)|NAM2(4.24)|RML2(4.18)|SLM5(4.15)|MRPS12(4.04)|MSW1(3.69)|MRPS5(3.61)|RSM18(3.58)|MRX14(3.57)|RSM7(3.51)|MSE1(3.29)|HER2(3.23)|MRPS28(3.23)
mitochondrial translation; triclosan:4	GO:0000002	MITOCHONDRIAL GENOME MAINTENANCE	38	35	4	11.4	10.5	16.8	8.2e-05	0.0422	RIM1(4)|RRG8(3.39)|RPO41(3.39)|MSH1(3.19)
mitochondrial translation; triclosan:4	GO:0070681	GLUTAMINYL-TRNAGLN BIOSYNTHESIS VIA TRANSAMIDATION	3	35	2	5.7	66.7	106.38	0.000114	0.044	GTF1(5.19)|HER2(3.23)
mitochondrial translation; triclosan:4	GO:0006418	TRNA AMINOACYLATION FOR PROTEIN TRANSLATION	27	35	3	8.6	11.1	17.73	0.000595	0.184	NAM2(4.24)|SLM5(4.15)|MSW1(3.69)
NEO1-PIK1; chlorpromazine:21	GO:0006886	INTRACELLULAR PROTEIN TRANSPORT	108	76	12	15.8	11.1	8.17	1.63e-08	1.26e-05	PEP8(8.19)|GGA2(7.38)|APM2(7.28)|VPS29(6.8)|VPS35(6.13)|APL4(5.67)|APS1(4.95)|GYP1(4.41)|PEP12(3.84)|SXM1(3.54)|VPS21(3.39)|TLG2(3.25)
NEO1-PIK1; chlorpromazine:21	GO:0043162	UBIQUITIN-DEPENDENT PROTEIN CATABOLIC PROCESS VIA THE MULTIVESICULAR BODY SORTING PATHWAY	14	76	6	7.9	42.9	31.49	1.43e-08	1.26e-05	VPS36(5.71)|STP22(5.44)|VPS28(5.42)|SNF8(4.83)|VPS20(4.31)|VPS25(3.22)
NEO1-PIK1; chlorpromazine:21	GO:0006896	GOLGI TO VACUOLE TRANSPORT	28	76	7	9.2	25	18.37	6.15e-08	1.58e-05	GGA2(7.38)|APM2(7.28)|APL4(5.67)|APS1(4.95)|PEP7(3.94)|PEP12(3.84)|TLG2(3.25)
NEO1-PIK1; chlorpromazine:21	GO:0016192	VESICLE-MEDIATED TRANSPORT	146	76	13	17.1	8.9	6.54	5.78e-08	1.58e-05	TRS33(8.72)|TVP23(7.56)|GGA2(7.38)|APM2(7.28)|APL4(5.67)|YIP5(5.47)|APS1(4.95)|ERV14(4.48)|GYP1(4.41)|VPS3(4.15)|PEP12(3.84)|TVP18(3.47)|TLG2(3.25)
NEO1-PIK1; chlorpromazine:21	GO:0006623	PROTEIN TARGETING TO VACUOLE	56	76	9	11.8	16.1	11.81	4.47e-08	1.58e-05	VPS36(5.71)|STP22(5.44)|VPS28(5.42)|SNF8(4.83)|VPS9(4.29)|VPS3(4.15)|VPS13(3.87)|VPS21(3.39)|VPS25(3.22)
NEO1-PIK1; chlorpromazine:21	GO:1904669	ATP EXPORT	16	76	6	7.9	37.5	27.56	3.74e-08	1.58e-05	VPS36(5.71)|STP22(5.44)|VPS28(5.42)|SNF8(4.83)|VPS20(4.31)|VPS25(3.22)
NEO1-PIK1; chlorpromazine:21	GO:0017183	PEPTIDYL-DIPHTHAMIDE BIOSYNTHETIC PROCESS FROM PEPTIDYL-HISTIDINE	5	75	4	5.3	80	58.79	1.57e-07	3.46e-05	RRT2(6.3)|DPH2(3.21)|JJJ3(3.2)|DPH5(3.19)
NEO1-PIK1; chlorpromazine:21	GO:0045053	PROTEIN RETENTION IN GOLGI APPARATUS	15	76	5	6.6	33.3	24.5	1.1e-06	0.000213	PEP8(8.19)|VPS74(6.55)|VPS35(6.13)|VPS36(5.71)|VPS13(3.87)
NEO1-PIK1; chlorpromazine:21	GO:0045324	LATE ENDOSOME TO VACUOLE TRANSPORT	16	76	5	6.6	31.2	22.96	1.59e-06	0.000273	VPS38(6.3)|VPS30(6.16)|STP22(5.44)|VPS20(4.31)|VPS13(3.87)
NEO1-PIK1; chlorpromazine:21	GO:0000011	VACUOLE INHERITANCE	19	76	5	6.6	26.3	19.34	4.09e-06	0.000633	VPS9(4.29)|VPS3(4.15)|PEP7(3.94)|PEP12(3.84)|VPS21(3.39)
NEO1-PIK1; chlorpromazine:21	GO:0043328	PROTEIN TRANSPORT TO VACUOLE INVOLVED IN UBIQUITIN-DEPENDENT PROTEIN CATABOLIC PROCESS VIA THE MULTIVESICULAR BODY SORTING PATHWAY	21	76	5	6.6	23.8	17.5	7.01e-06	0.000985	GGA2(7.38)|VPS36(5.71)|VPS28(5.42)|SNF8(4.83)|VPS25(3.22)
NEO1-PIK1; chlorpromazine:21	GO:0016485	PROTEIN PROCESSING	13	76	4	5.3	30.8	22.61	2.06e-05	0.00266	RIM20(4.5)|RIM13(4.38)|RIM8(3.66)|DFG16(3.57)
NEO1-PIK1; chlorpromazine:21	GO:0006897	ENDOCYTOSIS	96	76	8	10.5	8.3	6.12	4.1e-05	0.00487	LAA1(9.69)|SWH1(8.02)|APM2(7.28)|KES1(4.78)|NEO1(4.62)|ERV14(4.48)|VPS21(3.39)|TLG2(3.25)
NEO1-PIK1; chlorpromazine:21	GO:0042147	RETROGRADE TRANSPORT, ENDOSOME TO GOLGI	32	76	5	6.6	15.6	11.48	6.18e-05	0.00682	LAA1(9.69)|PEP8(8.19)|VPS29(6.8)|VPS30(6.16)|VPS35(6.13)
NEO1-PIK1; chlorpromazine:21	GO:0006895	GOLGI TO ENDOSOME TRANSPORT	19	76	4	5.3	21.1	15.47	0.000105	0.0108	GGA2(7.38)|VPS9(4.29)|PEP7(3.94)|VPS21(3.39)
NEO1-PIK1; chlorpromazine:21	GO:0000433	CARBON CATABOLITE REPRESSION OF TRANSCRIPTION FROM RNA POLYMERASE II PROMOTER BY GLUCOSE	11	77	3	3.9	27.3	20.04	0.000369	0.0357	VPS36(5.71)|SNF8(4.83)|VPS25(3.22)
NEO1-PIK1; chlorpromazine:21	GO:0071072	NEGATIVE REGULATION OF PHOSPHOLIPID BIOSYNTHETIC PROCESS	3	77	2	2.6	66.7	48.99	0.000543	0.0442	SPO7(3.95)|NEM1(3.74)
NEO1-PIK1; chlorpromazine:21	GO:0071901	NEGATIVE REGULATION OF PROTEIN SERINE/THREONINE KINASE ACTIVITY	3	77	2	2.6	66.7	48.99	0.000543	0.0442	CKB2(8.72)|CKB1(6.24)
NEO1-PIK1; chlorpromazine:21	GO:0071985	MULTIVESICULAR BODY SORTING PATHWAY	3	77	2	2.6	66.7	48.99	0.000543	0.0442	SNF8(4.83)|VPS25(3.22)
NEO1-PIK1; chlorpromazine:21	GO:0061709	RETICULOPHAGY	14	77	3	3.9	21.4	15.75	0.000791	0.0582	STP22(5.44)|SPO7(3.95)|VPS21(3.39)
NEO1-PIK1; chlorpromazine:21	GO:0006406	MRNA EXPORT FROM NUCLEUS	31	75	4	5.3	12.9	9.48	0.000754	0.0582	MLP1(4.42)|SAC3(4.05)|SXM1(3.54)|THP1(3.23)
NEO1-PIK1; chlorpromazine:21	GO:0071071	REGULATION OF PHOSPHOLIPID BIOSYNTHETIC PROCESS	4	77	2	2.6	50	36.74	0.00108	0.0666	SPO7(3.95)|NEM1(3.74)
NEO1-PIK1; chlorpromazine:21	GO:0071469	CELLULAR RESPONSE TO ALKALINE PH	4	77	2	2.6	50	36.74	0.00108	0.0666	RIM21(4.51)|RIM101(3.41)
NEO1-PIK1; chlorpromazine:21	GO:0006359	REGULATION OF TRANSCRIPTION BY RNA POLYMERASE III	4	77	2	2.6	50	36.74	0.00108	0.0666	CKB2(8.72)|CKB1(6.24)
NEO1-PIK1; chlorpromazine:21	GO:0035690	CELLULAR RESPONSE TO DRUG	4	77	2	2.6	50	36.74	0.00108	0.0666	CKB2(8.72)|CKB1(6.24)
NEO1-PIK1; chlorpromazine:21	GO:0006338	CHROMATIN REMODELING	59	76	5	6.6	8.5	6.23	0.00115	0.0686	ISW1(6.2)|IOC2(4.43)|SWC3(4.06)|ARP4(3.58)|ARP6(3.55)
NEO1-PIK1; chlorpromazine:21	GO:0006356	REGULATION OF TRANSCRIPTION BY RNA POLYMERASE I	5	77	2	2.6	40	29.39	0.00178	0.0982	CKB2(8.72)|CKB1(6.24)
NEO1-PIK1; chlorpromazine:21	GO:0071033	NUCLEAR RETENTION OF PRE-MRNA AT THE SITE OF TRANSCRIPTION	5	77	2	2.6	40	29.39	0.00178	0.0982	SAC3(4.05)|THP1(3.23)
NEO1-PIK1; chlorpromazine:21	GO:0016236	MACROAUTOPHAGY	67	76	5	6.6	7.5	5.48	0.00205	0.109	VPS38(6.3)|VPS30(6.16)|VPS36(5.71)|PTC6(4.46)|PEP12(3.84)
NEO1-PIK1; chlorpromazine:21	GO:0006998	NUCLEAR ENVELOPE ORGANIZATION	6	77	2	2.6	33.3	24.5	0.00265	0.126	SPO7(3.95)|NEM1(3.74)
NEO1-PIK1; chlorpromazine:21	GO:0034622	CELLULAR PROTEIN-CONTAINING COMPLEX ASSEMBLY	21	77	3	3.9	14.3	10.5	0.0027	0.126	TRS33(8.72)|TCA17(6.95)|TRS65(4.42)
NEO1-PIK1; chlorpromazine:21	GO:0060304	REGULATION OF PHOSPHATIDYLINOSITOL DEPHOSPHORYLATION	6	77	2	2.6	33.3	24.5	0.00265	0.126	VPS74(6.55)|SCS2(3.35)
NEO1-PIK1; chlorpromazine:21	GO:0036010	PROTEIN LOCALIZATION TO ENDOSOME	6	77	2	2.6	33.3	24.5	0.00265	0.126	VPS9(4.29)|VPS21(3.39)
NEO1-PIK1; chlorpromazine:21	GO:0006906	VESICLE FUSION	22	77	3	3.9	13.6	10.02	0.0031	0.141	PEP7(3.94)|PEP12(3.84)|TLG2(3.25)
NEO1-PIK1; chlorpromazine:21	GO:0032258	CYTOPLASM TO VACUOLE TRANSPORT BY THE CVT PATHWAY	46	76	4	5.3	8.7	6.39	0.00335	0.144	VPS30(6.16)|VPS36(5.71)|PEP12(3.84)|TLG2(3.25)
NEO1-PIK1; chlorpromazine:21	GO:2001159	REGULATION OF PROTEIN LOCALIZATION BY THE CVT PATHWAY	46	76	4	5.3	8.7	6.39	0.00335	0.144	VPS30(6.16)|VPS36(5.71)|PEP12(3.84)|TLG2(3.25)
NEO1-PIK1; chlorpromazine:21	GO:0032511	LATE ENDOSOME TO VACUOLE TRANSPORT VIA MULTIVESICULAR BODY SORTING PATHWAY	24	77	3	3.9	12.5	9.19	0.00399	0.167	VPS20(4.31)|VPS9(4.29)|VPS21(3.39)
NEO1-PIK1; chlorpromazine:21	GO:0032456	ENDOCYTIC RECYCLING	8	77	2	2.6	25	18.37	0.00485	0.197	RRT2(6.3)|SNX3(5.88)
OLE1; morpholine antifungals:51	GO:0006897	ENDOCYTOSIS	96	4	3	75	3.1	43.63	1.94e-05	0.03	ROY1(4.12)|YPT52(3.61)|RCY1(3.15)
pentose phosphate shunt:38	GO:0006098	PENTOSE-PHOSPHATE SHUNT	12	3	2	66.7	16.7	310.28	1.27e-05	0.0196	TKL1(5.42)|GND1(4.61)
PKC1 cell wall integrity:25	GO:0010447	RESPONSE TO ACIDIC PH	5	7	4	57.1	80	638.29	4.32e-12	6.67e-09	RGD1(7.21)|BCK1(3.77)|SLT2(3.56)|MID2(3.41)
PKC1 cell wall integrity:25	GO:0060237	REGULATION OF FUNGAL-TYPE CELL WALL ORGANIZATION	20	7	3	42.9	15	119.68	1.36e-06	0.00105	RHO1(4.45)|BCK1(3.77)|SLT2(3.56)
PKC1 cell wall integrity:25	GO:0030242	AUTOPHAGY OF PEROXISOME	23	7	3	42.9	13	104.07	2.11e-06	0.00109	BCK1(3.77)|SLT2(3.56)|MID2(3.41)
PKC1 cell wall integrity:25	GO:0031532	ACTIN CYTOSKELETON REORGANIZATION	3	7	2	28.6	66.7	531.9	4.04e-06	0.00156	RGD1(7.21)|RHO1(4.45)
PKC1 cell wall integrity:25	GO:0036498	IRE1-MEDIATED UNFOLDED PROTEIN RESPONSE	4	7	2	28.6	50	398.93	8.07e-06	0.00249	SLT2(3.56)|MID2(3.41)
PKC1 cell wall integrity:25	GO:0000196	CELL WALL INTEGRITY MAPK CASCADE	8	7	2	28.6	25	199.46	3.76e-05	0.00968	BCK1(3.77)|SLT2(3.56)
PKC1 cell wall integrity:25	GO:0006970	RESPONSE TO OSMOTIC STRESS	17	7	2	28.6	11.8	93.87	0.000182	0.0401	RGD1(7.21)|MID2(3.41)
PKC1 cell wall integrity:25	GO:0030968	ENDOPLASMIC RETICULUM UNFOLDED PROTEIN RESPONSE	19	7	2	28.6	10.5	83.98	0.000228	0.044	BCK1(3.77)|SLT2(3.56)
PKC1 cell wall integrity:25	GO:0008361	REGULATION OF CELL SIZE	25	7	2	28.6	8	63.83	0.000399	0.0684	RHO1(4.45)|SLT2(3.56)
RNA pol III & DNA damage; aclarubicin:59	GO:0042797	TRNA TRANSCRIPTION BY RNA POLYMERASE III	18	6	3	50	16.7	155.14	5.59e-07	0.000864	RPO31(13.48)|RET1(6.85)|RPC53(4.61)
RPL15A,SPP41 inhibitors; tacrolimus:66	GO:0002181	CYTOPLASMIC TRANSLATION	131	12	5	41.7	3.8	17.76	4.57e-06	0.00705	RPL15A(26.53)|RPS21B(5.53)|RPL21A(4.99)|RPL7A(4.96)|RPS16B(3.43)
RSC complex & mRNA processing:50	GO:0006337	NUCLEOSOME DISASSEMBLY	17	146	8	5.5	47.1	18	3.59e-09	5.54e-06	RSC8(5.65)|RSC58(5.25)|RSC9(4.8)|STH1(4.41)|ARP9(4.28)|NAP1(3.17)|ARP7(3.13)|SFH1(3.12)
RSC complex & mRNA processing:50	GO:0043044	ATP-DEPENDENT CHROMATIN REMODELING	23	146	7	4.8	30.4	11.64	1.25e-06	0.000964	RSC8(5.65)|RSC9(4.8)|STH1(4.41)|ARP9(4.28)|DPB4(4.2)|ARP7(3.13)|ARP4(3.09)
RSC complex & mRNA processing:50	GO:0034221	FUNGAL-TYPE CELL WALL CHITIN BIOSYNTHETIC PROCESS	14	147	5	3.4	35.7	13.66	1.89e-05	0.00972	CHS6(8.1)|SKT5(7.06)|CHS3(5.91)|CHS7(5.52)|GFA1(3.83)
RSC complex & mRNA processing:50	GO:0032880	REGULATION OF PROTEIN LOCALIZATION	25	146	6	4.1	24	9.18	3.38e-05	0.0105	RHO1(6)|BUD14(5.25)|ZDS1(5.1)|BUD6(4.53)|PEA2(3.74)|SPA2(3.71)
RSC complex & mRNA processing:50	GO:0006325	CHROMATIN ORGANIZATION	113	146	12	8.2	10.6	4.06	3.31e-05	0.0105	EAF3(5.91)|RSC8(5.65)|RSC58(5.25)|RXT3(5.02)|RSC9(4.8)|STH1(4.41)|ARP9(4.28)|SWC3(3.31)|ARP7(3.13)|SFH1(3.12)|SWC5(3.11)|ARP4(3.09)
RSC complex & mRNA processing:50	GO:0030010	ESTABLISHMENT OF CELL POLARITY	28	146	6	4.1	21.4	8.2	6.74e-05	0.0174	BEM3(6.71)|ZDS1(5.1)|BUD6(4.53)|ROM2(4.26)|PEA2(3.74)|SPA2(3.71)
RSC complex & mRNA processing:50	GO:0006368	TRANSCRIPTION ELONGATION FROM RNA POLYMERASE II PROMOTER	57	145	8	5.5	14	5.37	0.000101	0.0222	EAF3(5.91)|RSC8(5.65)|RSC58(5.25)|RSC9(4.8)|STH1(4.41)|ARP9(4.28)|ARP7(3.13)|SFH1(3.12)
RSC complex & mRNA processing:50	GO:0006893	GOLGI TO PLASMA MEMBRANE TRANSPORT	22	147	5	3.4	22.7	8.69	0.00021	0.0405	CHS6(8.1)|CHS5(4.76)|SNC2(4.35)|ARF1(4.35)|SEC4(4.23)
RSC complex & mRNA processing:50	GO:0007121	BIPOLAR CELLULAR BUD SITE SELECTION	14	148	4	2.7	28.6	10.93	0.000366	0.0628	BUD6(4.53)|PEA2(3.74)|SPA2(3.71)|MYO5(3.14)
RSC complex & mRNA processing:50	GO:2000251	POSITIVE REGULATION OF ACTIN CYTOSKELETON REORGANIZATION	7	143	3	2.1	42.9	16.39	0.000567	0.0876	BUD6(4.53)|PEA2(3.74)|SPA2(3.71)
RSC complex & mRNA processing:50	GO:0043967	HISTONE H4 ACETYLATION	8	143	3	2.1	37.5	14.35	0.00089	0.125	EAF3(5.91)|ARP7(3.13)|ARP4(3.09)
RSC complex & mRNA processing:50	GO:0000917	DIVISION SEPTUM ASSEMBLY	9	143	3	2.1	33.3	12.75	0.00131	0.169	RGL1(4.65)|BNI4(4.32)|SHS1(4)
sphingolipid biosynthesis:3	GO:0032366	INTRACELLULAR STEROL TRANSPORT	8	5	3	60	37.5	418.88	1.93e-08	2.98e-05	YSP2(8.71)|SIP3(5.91)|LAM1(5.87)
sphingolipid biosynthesis:3	GO:0045737	POSITIVE REGULATION OF CYCLIN-DEPENDENT PROTEIN SERINE/THREONINE KINASE ACTIVITY	6	5	2	40	33.3	372.33	9.61e-06	0.00742	SIP3(5.91)|LAM1(5.87)
TC in response to oxidative stress:33	GO:0043619	REGULATION OF TRANSCRIPTION FROM RNA POLYMERASE II PROMOTER IN RESPONSE TO OXIDATIVE STRESS	8	8	2	25	25	174.53	5.01e-05	0.0773	YAP1(10.21)|STB5(5.99)
TIM54 inhibitors; amitriptyline:19	GO:0043162	UBIQUITIN-DEPENDENT PROTEIN CATABOLIC PROCESS VIA THE MULTIVESICULAR BODY SORTING PATHWAY	14	24	7	29.2	50	116.35	3.48e-14	5.38e-11	VPS36(5.03)|SNF8(4.8)|VPS28(4.61)|STP22(4.46)|VPS20(4.44)|VPS25(3.24)|SNF7(3.19)
TIM54 inhibitors; amitriptyline:19	GO:1904669	ATP EXPORT	16	24	7	29.2	43.8	101.81	1.15e-13	8.91e-11	VPS36(5.03)|SNF8(4.8)|VPS28(4.61)|STP22(4.46)|VPS20(4.44)|VPS25(3.24)|SNF7(3.19)
TIM54 inhibitors; amitriptyline:19	GO:0006623	PROTEIN TARGETING TO VACUOLE	56	24	7	29.2	12.5	29.09	2.1e-09	1.08e-06	VPS36(5.03)|SNF8(4.8)|VPS28(4.61)|STP22(4.46)|VPS45(3.52)|VPS3(3.25)|VPS25(3.24)
TIM54 inhibitors; amitriptyline:19	GO:0045324	LATE ENDOSOME TO VACUOLE TRANSPORT	16	24	5	20.8	31.2	72.72	3.98e-09	1.54e-06	VPS38(8.43)|VPS30(7.58)|STP22(4.46)|VPS20(4.44)|SNF7(3.19)
TIM54 inhibitors; amitriptyline:19	GO:0042147	RETROGRADE TRANSPORT, ENDOSOME TO GOLGI	32	24	5	20.8	15.6	36.36	1.75e-07	5.42e-05	VPS29(7.79)|VPS30(7.58)|PEP8(7.33)|VPS35(6.23)|LAA1(5.07)
TIM54 inhibitors; amitriptyline:19	GO:0045053	PROTEIN RETENTION IN GOLGI APPARATUS	15	24	4	16.7	26.7	62.06	3.47e-07	8.94e-05	PEP8(7.33)|VPS74(7.22)|VPS35(6.23)|VPS36(5.03)
TIM54 inhibitors; amitriptyline:19	GO:0000011	VACUOLE INHERITANCE	19	24	4	16.7	21.1	48.99	9.74e-07	0.000215	PEP7(3.56)|VPS45(3.52)|PEP12(3.33)|VPS3(3.25)
TIM54 inhibitors; amitriptyline:19	GO:0043328	PROTEIN TRANSPORT TO VACUOLE INVOLVED IN UBIQUITIN-DEPENDENT PROTEIN CATABOLIC PROCESS VIA THE MULTIVESICULAR BODY SORTING PATHWAY	21	24	4	16.7	19	44.33	1.5e-06	0.000289	VPS36(5.03)|SNF8(4.8)|VPS28(4.61)|VPS25(3.24)
TIM54 inhibitors; amitriptyline:19	GO:0000433	CARBON CATABOLITE REPRESSION OF TRANSCRIPTION FROM RNA POLYMERASE II PROMOTER BY GLUCOSE	11	24	3	12.5	27.3	63.47	1.13e-05	0.00193	VPS36(5.03)|SNF8(4.8)|VPS25(3.24)
TIM54 inhibitors; amitriptyline:19	GO:0032258	CYTOPLASM TO VACUOLE TRANSPORT BY THE CVT PATHWAY	46	24	4	16.7	8.7	20.24	3.8e-05	0.00533	VPS30(7.58)|VPS36(5.03)|VPS45(3.52)|PEP12(3.33)
TIM54 inhibitors; amitriptyline:19	GO:2001159	REGULATION OF PROTEIN LOCALIZATION BY THE CVT PATHWAY	46	24	4	16.7	8.7	20.24	3.8e-05	0.00533	VPS30(7.58)|VPS36(5.03)|VPS45(3.52)|PEP12(3.33)
TIM54 inhibitors; amitriptyline:19	GO:0071985	MULTIVESICULAR BODY SORTING PATHWAY	3	24	2	8.3	66.7	155.14	5.3e-05	0.00682	SNF8(4.8)|VPS25(3.24)
TIM54 inhibitors; amitriptyline:19	GO:0006886	INTRACELLULAR PROTEIN TRANSPORT	108	24	5	20.8	4.6	10.77	7.81e-05	0.00929	VPS29(7.79)|PEP8(7.33)|VPS35(6.23)|VPS45(3.52)|PEP12(3.33)
TIM54 inhibitors; amitriptyline:19	GO:0007035	VACUOLAR ACIDIFICATION	22	24	3	12.5	13.6	31.73	0.000102	0.0112	NHX1(3.72)|VPS45(3.52)|VPS3(3.25)
TIM54 inhibitors; amitriptyline:19	GO:0016236	MACROAUTOPHAGY	67	24	4	16.7	6	13.89	0.000168	0.0173	VPS38(8.43)|VPS30(7.58)|VPS36(5.03)|PEP12(3.33)
TIM54 inhibitors; amitriptyline:19	GO:0006896	GOLGI TO VACUOLE TRANSPORT	28	24	3	12.5	10.7	24.93	0.000213	0.0206	PEP7(3.56)|VPS45(3.52)|PEP12(3.33)
TIM54 inhibitors; amitriptyline:19	GO:0006900	VESICLE BUDDING FROM MEMBRANE	6	24	2	8.3	33.3	77.57	0.000263	0.0239	VPS20(4.44)|SNF7(3.19)
TIM54 inhibitors; amitriptyline:19	GO:0070676	INTRALUMENAL VESICLE FORMATION	7	24	2	8.3	28.6	66.49	0.000367	0.0315	VPS20(4.44)|SNF7(3.19)
TIM54 inhibitors; amitriptyline:19	GO:0032509	ENDOSOME TRANSPORT VIA MULTIVESICULAR BODY SORTING PATHWAY	9	24	2	8.3	22.2	51.71	0.000626	0.0509	VPS36(5.03)|VPS28(4.61)
TIM54 inhibitors; amitriptyline:19	GO:0006904	VESICLE DOCKING INVOLVED IN EXOCYTOSIS	12	24	2	8.3	16.7	38.78	0.00114	0.0879	PEP7(3.56)|VPS45(3.52)
TIM54 inhibitors; amitriptyline:19	GO:0007033	VACUOLE ORGANIZATION	13	24	2	8.3	15.4	35.8	0.00134	0.0987	NEO1(5.18)|VPS45(3.52)
TIM54 inhibitors; amitriptyline:19	GO:0061709	RETICULOPHAGY	14	24	2	8.3	14.3	33.24	0.00156	0.11	STP22(4.46)|SNF7(3.19)
TIM54 inhibitors; amitriptyline:19	GO:0006895	GOLGI TO ENDOSOME TRANSPORT	19	24	2	8.3	10.5	24.5	0.00289	0.194	PEP7(3.56)|VPS45(3.52)
TIM54 inhibitors; amitriptyline:19	GO:0006612	PROTEIN TARGETING TO MEMBRANE	20	24	2	8.3	10	23.27	0.00321	0.198	VPS28(4.61)|STP22(4.46)
TIM54 inhibitors; amitriptyline:19	GO:0016192	VESICLE-MEDIATED TRANSPORT	146	24	4	16.7	2.7	6.38	0.00317	0.198	ERV14(4.08)|VPS45(3.52)|PEP12(3.33)|VPS3(3.25)
TOR signaling; caffeine:39	GO:0071230	CELLULAR RESPONSE TO AMINO ACID STIMULUS	5	12	4	33.3	80	372.33	6.1e-11	9.43e-08	GTR1(9.21)|MEH1(7.8)|GTR2(7.32)|KOG1(3.95)
TOR signaling; caffeine:39	GO:0032008	POSITIVE REGULATION OF TOR SIGNALING	5	12	3	25	60	279.25	7.56e-08	3.89e-05	GTR1(9.21)|MEH1(7.8)|GTR2(7.32)
TOR signaling; caffeine:39	GO:0010506	REGULATION OF AUTOPHAGY	5	12	3	25	60	279.25	7.56e-08	3.89e-05	GTR1(9.21)|GTR2(7.32)|KOG1(3.95)
TOR signaling; caffeine:39	GO:0010507	NEGATIVE REGULATION OF AUTOPHAGY	9	12	3	25	33.3	155.14	6.32e-07	0.000244	TOR1(10.95)|GTR1(9.21)|GTR2(7.32)
TOR signaling; caffeine:39	GO:0001558	REGULATION OF CELL GROWTH	10	12	3	25	30	139.62	9.02e-07	0.000279	TOR1(10.95)|TCO89(5.92)|KOG1(3.95)
TOR signaling; caffeine:39	GO:0016237	LYSOSOMAL MICROAUTOPHAGY	11	12	3	25	27.3	126.93	1.24e-06	0.000319	SLM4(9.58)|MEH1(7.8)|GTR2(7.32)
TOR signaling; caffeine:39	GO:0009267	CELLULAR RESPONSE TO STARVATION	16	12	3	25	18.8	87.27	4.18e-06	0.000922	GTR1(9.21)|GTR2(7.32)|KOG1(3.95)
TOR signaling; caffeine:39	GO:0031929	TOR SIGNALING	19	12	3	25	15.8	73.49	7.21e-06	0.00139	TOR1(10.95)|TCO89(5.92)|KOG1(3.95)
TOR signaling; caffeine:39	GO:0006914	AUTOPHAGY	74	12	4	33.3	5.4	25.16	1.3e-05	0.00223	SLM4(9.58)|MEH1(7.8)|GTR2(7.32)|VAC8(4.95)
TOR signaling; caffeine:39	GO:1903778	PROTEIN LOCALIZATION TO VACUOLAR MEMBRANE	4	12	2	16.7	50	232.71	2.53e-05	0.00391	GTR1(9.21)|GTR2(7.32)
TOR signaling; caffeine:39	GO:1904263	POSITIVE REGULATION OF TORC1 SIGNALING	10	12	2	16.7	20	93.08	0.000189	0.0265	GTR1(9.21)|GTR2(7.32)
TOR signaling; caffeine:39	GO:0000011	VACUOLE INHERITANCE	19	12	2	16.7	10.5	48.99	0.000709	0.0913	VAC8(4.95)|VAC17(3.81)
TOR signaling; cmp #2222:34	GO:0001558	REGULATION OF CELL GROWTH	10	71	7	9.9	70	55.06	4.62e-12	7.14e-09	TOR1(19.69)|SLM1(14.99)|KOG1(11.9)|AVO1(9.74)|TSC11(9.03)|TCO89(7.03)|LST8(5.02)
TOR signaling; cmp #2222:34	GO:0031929	TOR SIGNALING	19	71	8	11.3	42.1	33.12	3.08e-11	2.38e-08	TOR1(19.69)|SLM1(14.99)|KOG1(11.9)|AVO1(9.74)|TSC11(9.03)|TCO89(7.03)|TOR2(5.88)|LST8(5.02)
TOR signaling; cmp #2222:34	GO:0071230	CELLULAR RESPONSE TO AMINO ACID STIMULUS	5	71	4	5.6	80	62.93	1.19e-07	6.12e-05	KOG1(11.9)|GTR1(10.38)|MEH1(9.88)|GTR2(8.19)
TOR signaling; cmp #2222:34	GO:0030950	ESTABLISHMENT OR MAINTENANCE OF ACTIN CYTOSKELETON POLARITY	15	71	5	7	33.3	26.22	7.83e-07	0.000303	SLM1(14.99)|AVO1(9.74)|TSC11(9.03)|TOR2(5.88)|LST8(5.02)
TOR signaling; cmp #2222:34	GO:0010507	NEGATIVE REGULATION OF AUTOPHAGY	9	71	4	5.6	44.4	34.96	2.88e-06	0.00089	TOR1(19.69)|GTR1(10.38)|GTR2(8.19)|TOR2(5.88)
TOR signaling; cmp #2222:34	GO:1904263	POSITIVE REGULATION OF TORC1 SIGNALING	10	71	4	5.6	40	31.46	4.76e-06	0.00122	GTR1(10.38)|GTR2(8.19)|VAM6(4.3)|LST7(3.79)
TOR signaling; cmp #2222:34	GO:0031505	FUNGAL-TYPE CELL WALL ORGANIZATION	119	71	9	12.7	7.6	5.95	1.64e-05	0.00332	TOR1(19.69)|AVO1(9.74)|TSC11(9.03)|TCO89(7.03)|PRS3(5.79)|LST8(5.02)|PRS5(4.29)|MYO5(4.11)|GPI14(3.6)
TOR signaling; cmp #2222:34	GO:0032008	POSITIVE REGULATION OF TOR SIGNALING	5	71	3	4.2	60	47.2	1.93e-05	0.00332	GTR1(10.38)|MEH1(9.88)|GTR2(8.19)
TOR signaling; cmp #2222:34	GO:0010506	REGULATION OF AUTOPHAGY	5	71	3	4.2	60	47.2	1.93e-05	0.00332	KOG1(11.9)|GTR1(10.38)|GTR2(8.19)
TOR signaling; cmp #2222:34	GO:0042144	VACUOLE FUSION, NON-AUTOPHAGIC	30	72	5	7	16.7	13.11	3.21e-05	0.00495	VAC8(7.24)|VPS41(4.82)|VAM6(4.3)|VAM7(4.22)|PHO80(3.82)
TOR signaling; cmp #2222:34	GO:0009267	CELLULAR RESPONSE TO STARVATION	16	71	4	5.6	25	19.67	3.89e-05	0.00501	KOG1(11.9)|GTR1(10.38)|GTR2(8.19)|VPS41(4.82)
TOR signaling; cmp #2222:34	GO:0016242	NEGATIVE REGULATION OF MACROAUTOPHAGY	6	71	3	4.2	50	39.33	3.83e-05	0.00501	TOR1(19.69)|TOR2(5.88)|PHO80(3.82)
TOR signaling; cmp #2222:34	GO:0016575	HISTONE DEACETYLATION	19	72	4	5.6	21.1	16.56	8.05e-05	0.00957	SNT1(3.56)|SET3(3.42)|SIN3(3.4)|HOS2(3.3)
TOR signaling; cmp #2222:34	GO:0034727	PIECEMEAL MICROAUTOPHAGY OF THE NUCLEUS	39	71	5	7	12.8	10.08	0.000119	0.0131	VAC8(7.24)|VPS41(4.82)|VAM6(4.3)|VAM7(4.22)|YPT7(3.68)
TOR signaling; cmp #2222:34	GO:0032889	REGULATION OF VACUOLE FUSION, NON-AUTOPHAGIC	11	72	3	4.2	27.3	21.45	0.000302	0.0292	VPS41(4.82)|VAM6(4.3)|YPT7(3.68)
TOR signaling; cmp #2222:34	GO:0016237	LYSOSOMAL MICROAUTOPHAGY	11	72	3	4.2	27.3	21.45	0.000302	0.0292	SLM4(12.38)|MEH1(9.88)|GTR2(8.19)
TOR signaling; cmp #2222:34	GO:0032874	POSITIVE REGULATION OF STRESS-ACTIVATED MAPK CASCADE	3	71	2	2.8	66.7	52.44	0.000474	0.0366	SNT1(3.56)|HOS2(3.3)
TOR signaling; cmp #2222:34	GO:0038202	TORC1 SIGNALING	3	71	2	2.8	66.7	52.44	0.000474	0.0366	TOR1(19.69)|TOR2(5.88)
TOR signaling; cmp #2222:34	GO:0071072	NEGATIVE REGULATION OF PHOSPHOLIPID BIOSYNTHETIC PROCESS	3	71	2	2.8	66.7	52.44	0.000474	0.0366	SPO7(3.64)|NEM1(3.36)
TOR signaling; cmp #2222:34	GO:0006470	PROTEIN DEPHOSPHORYLATION	52	71	5	7	9.6	7.56	0.000471	0.0366	SIW14(10.58)|OCA1(6.14)|SPO7(3.64)|NEM1(3.36)|REF2(3.22)
TOR signaling; cmp #2222:34	GO:0034058	ENDOSOMAL VESICLE FUSION	4	71	2	2.8	50	39.33	0.00094	0.0501	VPS41(4.82)|VAM6(4.3)
TOR signaling; cmp #2222:34	GO:0035542	REGULATION OF SNARE COMPLEX ASSEMBLY	4	71	2	2.8	50	39.33	0.00094	0.0501	VPS41(4.82)|VAM6(4.3)
TOR signaling; cmp #2222:34	GO:0099022	VESICLE TETHERING	4	71	2	2.8	50	39.33	0.00094	0.0501	VPS41(4.82)|VAM6(4.3)
TOR signaling; cmp #2222:34	GO:0006015	5-PHOSPHORIBOSE 1-DIPHOSPHATE BIOSYNTHETIC PROCESS	4	71	2	2.8	50	39.33	0.00094	0.0501	PRS3(5.79)|PRS5(4.29)
TOR signaling; cmp #2222:34	GO:1903778	PROTEIN LOCALIZATION TO VACUOLAR MEMBRANE	4	71	2	2.8	50	39.33	0.00094	0.0501	GTR1(10.38)|GTR2(8.19)
TOR signaling; cmp #2222:34	GO:0044249	CELLULAR BIOSYNTHETIC PROCESS	4	71	2	2.8	50	39.33	0.00094	0.0501	PRS3(5.79)|PRS5(4.29)
TOR signaling; cmp #2222:34	GO:0009156	RIBONUCLEOSIDE MONOPHOSPHATE BIOSYNTHETIC PROCESS	4	71	2	2.8	50	39.33	0.00094	0.0501	PRS3(5.79)|PRS5(4.29)
TOR signaling; cmp #2222:34	GO:0071071	REGULATION OF PHOSPHOLIPID BIOSYNTHETIC PROCESS	4	71	2	2.8	50	39.33	0.00094	0.0501	SPO7(3.64)|NEM1(3.36)
TOR signaling; cmp #2222:34	GO:0051083	'DE NOVO' COTRANSLATIONAL PROTEIN FOLDING	4	71	2	2.8	50	39.33	0.00094	0.0501	ZUO1(7.46)|SSZ1(4.73)
TOR signaling; cmp #2222:34	GO:0045835	NEGATIVE REGULATION OF MEIOTIC NUCLEAR DIVISION	5	71	2	2.8	40	31.46	0.00155	0.0728	SET3(3.42)|HOS2(3.3)
TOR signaling; cmp #2222:34	GO:0038203	TORC2 SIGNALING	5	71	2	2.8	40	31.46	0.00155	0.0728	SLM1(14.99)|AVO1(9.74)
TOR signaling; cmp #2222:34	GO:0072665	PROTEIN LOCALIZATION TO VACUOLE	5	71	2	2.8	40	31.46	0.00155	0.0728	MEH1(9.88)|YPT7(3.68)
TOR signaling; cmp #2222:34	GO:0006452	TRANSLATIONAL FRAMESHIFTING	5	71	2	2.8	40	31.46	0.00155	0.0728	ZUO1(7.46)|SSZ1(4.73)
TOR signaling; cmp #2222:34	GO:0000011	VACUOLE INHERITANCE	19	71	3	4.2	15.8	12.42	0.00165	0.0749	VAC8(7.24)|YPT7(3.68)|VAC17(3.4)
TOR signaling; cmp #2222:34	GO:0031930	MITOCHONDRIA-NUCLEUS SIGNALING PATHWAY	6	71	2	2.8	33.3	26.22	0.00231	0.0956	TOR1(19.69)|LST8(5.02)
TOR signaling; cmp #2222:34	GO:0006914	AUTOPHAGY	74	72	5	7	6.8	5.31	0.00235	0.0956	SLM4(12.38)|MEH1(9.88)|GTR2(8.19)|VAC8(7.24)|VAM6(4.3)
TOR signaling; cmp #2222:34	GO:0006998	NUCLEAR ENVELOPE ORGANIZATION	6	71	2	2.8	33.3	26.22	0.00231	0.0956	SPO7(3.64)|NEM1(3.36)
TOR signaling; cmp #2222:34	GO:0035335	PEPTIDYL-TYROSINE DEPHOSPHORYLATION	21	72	3	4.2	14.3	11.24	0.00222	0.0956	SIW14(10.58)|OCA2(6.67)|OCA1(6.14)
TOR signaling; cmp #2222:34	GO:0000122	NEGATIVE REGULATION OF TRANSCRIPTION BY RNA POLYMERASE II	116	71	6	8.5	5.2	4.07	0.00337	0.133	MOT3(4.8)|BMH1(4.43)|PHO80(3.82)|SNT1(3.56)|DST1(3.43)|SIN3(3.4)
TOR signaling; cmp #2222:34	GO:0051726	REGULATION OF CELL CYCLE	25	71	3	4.2	12	9.44	0.00371	0.143	TOR1(19.69)|CKA2(11.83)|SEM1(3.86)
TOR signaling; cmp #2222:34	GO:0071902	POSITIVE REGULATION OF PROTEIN SERINE/THREONINE KINASE ACTIVITY	8	71	2	2.8	25	19.67	0.00425	0.156	PKH1(19.77)|KOG1(11.9)
TOR signaling; cmp #2222:34	GO:0009165	NUCLEOTIDE BIOSYNTHETIC PROCESS	8	71	2	2.8	25	19.67	0.00425	0.156	PRS3(5.79)|PRS5(4.29)
TOR signaling; cmp #2222:34	GO:0006450	REGULATION OF TRANSLATIONAL FIDELITY	9	71	2	2.8	22.2	17.48	0.00542	0.195	ZUO1(7.46)|SSZ1(4.73)
TOR signaling; rapamycin:54	GO:0006886	INTRACELLULAR PROTEIN TRANSPORT	108	45	11	24.4	10.2	12.64	4.95e-10	7.65e-07	ARF1(5.7)|APL5(5.31)|COG3(5.26)|APS3(4.71)|APL6(4.24)|VPS41(3.94)|VAM6(3.91)|VPS45(3.64)|VAM7(3.44)|APL2(3.19)|APM3(3.12)
TOR signaling; rapamycin:54	GO:0006896	GOLGI TO VACUOLE TRANSPORT	28	45	7	15.6	25	31.03	1.41e-09	1.09e-06	APL5(5.31)|APS3(4.71)|APL6(4.24)|VPS45(3.64)|VPS52(3.27)|APL2(3.19)|APM3(3.12)
TOR signaling; rapamycin:54	GO:0006623	PROTEIN TARGETING TO VACUOLE	56	45	8	17.8	14.3	17.73	9.86e-09	5.08e-06	APL5(5.31)|APS3(4.71)|APL6(4.24)|VPS41(3.94)|VPS45(3.64)|YPP1(3.55)|VPS1(3.32)|APM3(3.12)
TOR signaling; rapamycin:54	GO:0016192	VESICLE-MEDIATED TRANSPORT	146	45	10	22.2	6.8	8.5	1.6e-07	6.16e-05	ARF1(5.7)|APL5(5.31)|APS3(4.71)|APL6(4.24)|VPS41(3.94)|VAM6(3.91)|VPS45(3.64)|YCK3(3.4)|APL2(3.19)|APM3(3.12)
TOR signaling; rapamycin:54	GO:0016242	NEGATIVE REGULATION OF MACROAUTOPHAGY	6	45	3	6.7	50	62.06	9.62e-06	0.00296	TOR1(21.82)|TOR2(11.25)|PHO80(5.35)
TOR signaling; rapamycin:54	GO:0031929	TOR SIGNALING	19	45	4	8.9	21.1	26.13	1.31e-05	0.00296	TOR1(21.82)|KOG1(18.38)|TOR2(11.25)|LST8(3.42)
TOR signaling; rapamycin:54	GO:0016236	MACROAUTOPHAGY	67	45	6	13.3	9	11.11	1.34e-05	0.00296	ARF1(5.7)|COG3(5.26)|HUR1(4.04)|VPS41(3.94)|MAK10(3.45)|VAM7(3.44)
TOR signaling; rapamycin:54	GO:0010507	NEGATIVE REGULATION OF AUTOPHAGY	9	45	3	6.7	33.3	41.37	3.97e-05	0.00767	TOR1(21.82)|TOR2(11.25)|GTR1(3.27)
TOR signaling; rapamycin:54	GO:0001558	REGULATION OF CELL GROWTH	10	45	3	6.7	30	37.23	5.64e-05	0.00968	TOR1(21.82)|KOG1(18.38)|LST8(3.42)
TOR signaling; rapamycin:54	GO:0042144	VACUOLE FUSION, NON-AUTOPHAGIC	30	45	4	8.9	13.3	16.55	8.65e-05	0.0134	PHO80(5.35)|VPS41(3.94)|VAM6(3.91)|VAM7(3.44)
TOR signaling; rapamycin:54	GO:0007033	VACUOLE ORGANIZATION	13	45	3	6.7	23.1	28.64	0.000132	0.0186	VPS41(3.94)|VAM6(3.91)|VPS45(3.64)
TOR signaling; rapamycin:54	GO:0038202	TORC1 SIGNALING	3	45	2	4.4	66.7	82.74	0.000189	0.0244	TOR1(21.82)|TOR2(11.25)
TOR signaling; rapamycin:54	GO:0009267	CELLULAR RESPONSE TO STARVATION	16	45	3	6.7	18.8	23.27	0.000254	0.0302	KOG1(18.38)|VPS41(3.94)|GTR1(3.27)
TOR signaling; rapamycin:54	GO:0034058	ENDOSOMAL VESICLE FUSION	4	45	2	4.4	50	62.06	0.000377	0.0364	VPS41(3.94)|VAM6(3.91)
TOR signaling; rapamycin:54	GO:0035542	REGULATION OF SNARE COMPLEX ASSEMBLY	4	45	2	4.4	50	62.06	0.000377	0.0364	VPS41(3.94)|VAM6(3.91)
TOR signaling; rapamycin:54	GO:0099022	VESICLE TETHERING	4	45	2	4.4	50	62.06	0.000377	0.0364	VPS41(3.94)|VAM6(3.91)
TOR signaling; rapamycin:54	GO:0032258	CYTOPLASM TO VACUOLE TRANSPORT BY THE CVT PATHWAY	46	45	4	8.9	8.7	10.79	0.000469	0.0403	COG3(5.26)|VPS41(3.94)|VPS45(3.64)|VAM7(3.44)
TOR signaling; rapamycin:54	GO:2001159	REGULATION OF PROTEIN LOCALIZATION BY THE CVT PATHWAY	46	45	4	8.9	8.7	10.79	0.000469	0.0403	COG3(5.26)|VPS41(3.94)|VPS45(3.64)|VAM7(3.44)
TOR signaling; rapamycin:54	GO:0071230	CELLULAR RESPONSE TO AMINO ACID STIMULUS	5	45	2	4.4	40	49.64	0.000625	0.0483	KOG1(18.38)|GTR1(3.27)
TOR signaling; rapamycin:54	GO:0010506	REGULATION OF AUTOPHAGY	5	45	2	4.4	40	49.64	0.000625	0.0483	KOG1(18.38)|GTR1(3.27)
TOR signaling; rapamycin:54	GO:0031930	MITOCHONDRIA-NUCLEUS SIGNALING PATHWAY	6	45	2	4.4	33.3	41.37	0.000933	0.0673	TOR1(21.82)|LST8(3.42)
TOR signaling; rapamycin:54	GO:0006897	ENDOCYTOSIS	96	45	5	11.1	5.2	6.46	0.000958	0.0673	RVS161(4.27)|YPP1(3.55)|YCK3(3.4)|VPS1(3.32)|APM3(3.12)
TOR signaling; rapamycin:54	GO:0006898	RECEPTOR-MEDIATED ENDOCYTOSIS	7	46	2	4.4	28.6	35.46	0.0013	0.0873	SWA2(4.63)|YPP1(3.55)
TOR signaling; rapamycin:54	GO:0072659	PROTEIN LOCALIZATION TO PLASMA MEMBRANE	10	45	2	4.4	20	24.82	0.00274	0.161	SEC4(3.59)|YPP1(3.55)
TOR signaling; rapamycin:54	GO:0006914	AUTOPHAGY	74	45	4	8.9	5.4	6.71	0.00281	0.161	COG3(5.26)|VAM6(3.91)|SLM4(3.9)|SEC4(3.59)
TOR signaling; rapamycin:54	GO:1904263	POSITIVE REGULATION OF TORC1 SIGNALING	10	45	2	4.4	20	24.82	0.00274	0.161	VAM6(3.91)|GTR1(3.27)
TOR signaling; rapamycin:54	GO:0000289	NUCLEAR-TRANSCRIBED MRNA POLY(A) TAIL SHORTENING	10	45	2	4.4	20	24.82	0.00274	0.161	POP2(4)|CCR4(3.51)
TOR signaling; rapamycin:54	GO:0032889	REGULATION OF VACUOLE FUSION, NON-AUTOPHAGIC	11	45	2	4.4	18.2	22.57	0.00333	0.184	VPS41(3.94)|VAM6(3.91)
TOR signaling; rapamycin:54	GO:0034727	PIECEMEAL MICROAUTOPHAGY OF THE NUCLEUS	39	45	3	6.7	7.7	9.55	0.00365	0.194	VPS41(3.94)|VAM6(3.91)|VAM7(3.44)
TOR signaling; rapamycin:54	GO:0048309	ENDOPLASMIC RETICULUM INHERITANCE	12	46	2	4.4	16.7	20.69	0.00398	0.198	SWA2(4.63)|SCS2(3.13)
TOR signaling; rapamycin:54	GO:0006904	VESICLE DOCKING INVOLVED IN EXOCYTOSIS	12	46	2	4.4	16.7	20.69	0.00398	0.198	VPS45(3.64)|SEC4(3.59)
transcription elongation; TREX/THO CMPLX:48	GO:0034063	STRESS GRANULE ASSEMBLY	12	35	3	8.6	25	39.89	4.77e-05	0.0737	MFT1(6.98)|THP2(5.49)|PBP1(3.78)
transcription inhibitors; 6-azauracil:47	GO:0000294	NUCLEAR-TRANSCRIBED MRNA CATABOLIC PROCESS, ENDONUCLEOLYTIC CLEAVAGE-DEPENDENT DECAY	10	10	5	50	50	279.25	1.4e-12	1.08e-09	POP1(12.76)|POP4(8.22)|POP7(6.23)|POP3(3.38)|RPP1(3.12)
transcription inhibitors; 6-azauracil:47	GO:0034965	INTRONIC BOX C/D RNA PROCESSING	9	10	5	50	55.6	310.28	7e-13	1.08e-09	POP1(12.76)|POP4(8.22)|POP7(6.23)|POP3(3.38)|RPP1(3.12)
transcription inhibitors; 6-azauracil:47	GO:0008033	TRNA PROCESSING	91	10	7	70	7.7	42.96	2.79e-11	1.43e-08	POP1(12.76)|POP4(8.22)|RIT1(6.3)|POP7(6.23)|RNH70(4.85)|POP3(3.38)|RPP1(3.12)
transcription inhibitors; 6-azauracil:47	GO:0090502	RNA PHOSPHODIESTER BOND HYDROLYSIS, ENDONUCLEOLYTIC	31	10	5	50	16.1	90.08	9.29e-10	3.59e-07	POP1(12.76)|POP4(8.22)|POP7(6.23)|POP3(3.38)|RPP1(3.12)
transcription inhibitors; 6-azauracil:47	GO:0006364	RRNA PROCESSING	190	10	6	60	3.2	17.64	2.69e-07	8.3e-05	POP1(12.76)|POP4(8.22)|POP7(6.23)|RNH70(4.85)|POP3(3.38)|RPP1(3.12)
transcription inhibitors; 6-azauracil:47	GO:0006446	REGULATION OF TRANSLATIONAL INITIATION	10	10	3	30	30	167.55	4.93e-07	0.000127	GCD1(4.26)|GCD2(3.38)|GCD7(3.14)
transcription inhibitors; 6-azauracil:47	GO:0090501	RNA PHOSPHODIESTER BOND HYDROLYSIS	18	10	3	30	16.7	93.08	3.33e-06	0.000734	POP4(8.22)|POP7(6.23)|POP3(3.38)
transcription inhibitors; 6-azauracil:47	GO:0006413	TRANSLATIONAL INITIATION	37	10	3	30	8.1	45.28	3.11e-05	0.00601	GCD1(4.26)|GCD2(3.38)|GCD7(3.14)
transcription inhibitors; 6-azauracil:47	GO:0044237	CELLULAR METABOLIC PROCESS	7	10	2	20	28.6	159.57	6.03e-05	0.0104	GCD2(3.38)|GCD7(3.14)
transcription inhibitors; 6-azauracil:47	GO:0006417	REGULATION OF TRANSLATION	52	10	3	30	5.8	32.22	8.73e-05	0.0135	GCD1(4.26)|GCD2(3.38)|GCD7(3.14)
TRAPP complex; amiodarone:27	GO:0034622	CELLULAR PROTEIN-CONTAINING COMPLEX ASSEMBLY	21	7	3	42.9	14.3	113.98	1.59e-06	0.00245	TRS33(6.54)|TCA17(5.06)|TRS65(3.34)
tubulin complex; nocodazole:35	GO:0007023	POST-CHAPERONIN TUBULIN FOLDING PATHWAY	5	4	3	75	60	837.75	1.38e-09	2.13e-06	CIN2(12.21)|PAC2(12.04)|ALF1(3.53)
tubulin complex; nocodazole:35	GO:0007021	TUBULIN COMPLEX ASSEMBLY	9	4	2	50	22.2	310.28	1.38e-05	0.00712	CIN2(12.21)|PAC2(12.04)
tubulin complex; nocodazole:35	GO:0006457	PROTEIN FOLDING	85	4	3	75	3.5	49.28	1.35e-05	0.00712	CIN2(12.21)|PAC2(12.04)|ALF1(3.53)
tubulin complex; nocodazole:35	GO:0000226	MICROTUBULE CYTOSKELETON ORGANIZATION	16	4	2	50	12.5	174.53	4.6e-05	0.0178	PAC2(12.04)|TUB3(6.74)
unfolded protein response; tunicamycin:56	GO:0010447	RESPONSE TO ACIDIC PH	5	18	4	22.2	80	248.22	3.77e-10	5.83e-07	MID2(4.59)|RGD1(3.93)|BCK1(3.86)|SLT2(3.55)
unfolded protein response; tunicamycin:56	GO:0036498	IRE1-MEDIATED UNFOLDED PROTEIN RESPONSE	4	18	3	16.7	75	232.71	1.12e-07	8.67e-05	IRE1(15.4)|MID2(4.59)|SLT2(3.55)
unfolded protein response; tunicamycin:56	GO:0030968	ENDOPLASMIC RETICULUM UNFOLDED PROTEIN RESPONSE	19	18	4	22.2	21.1	65.32	2.84e-07	0.000146	HAC1(23.94)|IRE1(15.4)|BCK1(3.86)|SLT2(3.55)
unfolded protein response; tunicamycin:56	GO:0034976	RESPONSE TO ENDOPLASMIC RETICULUM STRESS	14	18	3	16.7	21.4	66.49	1e-05	0.00387	HAC1(23.94)|IRE1(15.4)|SLT2(3.55)
unfolded protein response; tunicamycin:56	GO:0060256	REGULATION OF FLOCCULATION	3	18	2	11.1	66.7	206.85	2.94e-05	0.00908	RLM1(5.05)|SLT2(3.55)
unfolded protein response; tunicamycin:56	GO:0030242	AUTOPHAGY OF PEROXISOME	23	18	3	16.7	13	40.47	4.78e-05	0.0123	MID2(4.59)|BCK1(3.86)|SLT2(3.55)
unfolded protein response; tunicamycin:56	GO:0001300	CHRONOLOGICAL CELL AGING	5	18	2	11.1	40	124.11	9.76e-05	0.0215	HAC1(23.94)|IRE1(15.4)
unfolded protein response; tunicamycin:56	GO:0000196	CELL WALL INTEGRITY MAPK CASCADE	8	18	2	11.1	25	77.57	0.000272	0.0525	BCK1(3.86)|SLT2(3.55)
unfolded protein response; tunicamycin:56	GO:0031505	FUNGAL-TYPE CELL WALL ORGANIZATION	119	18	4	22.2	3.4	10.43	0.000476	0.0817	IRE1(15.4)|MID2(4.59)|GPI14(4.31)|ACK1(3.3)
unfolded protein response; tunicamycin:56	GO:0007165	SIGNAL TRANSDUCTION	55	18	3	16.7	5.5	16.92	0.000664	0.103	RLM1(5.05)|RGD1(3.93)|SLT2(3.55)
unfolded protein response; tunicamycin:56	GO:0006970	RESPONSE TO OSMOTIC STRESS	17	18	2	11.1	11.8	36.5	0.0013	0.182	MID2(4.59)|RGD1(3.93)
UTP biosynthesis; histone methylation:42	GO:0006221	PYRIMIDINE NUCLEOTIDE BIOSYNTHETIC PROCESS	9	10	2	20	22.2	124.11	0.000103	0.159	PPR1(5.11)|URA4(4.79)
vATPase inhibitors; concanamycin:6	GO:0006623	PROTEIN TARGETING TO VACUOLE	56	15	7	46.7	12.5	46.54	4.19e-11	3.23e-08	VPS41(3.61)|VPS36(3.39)|VPS27(3.35)|VPS28(3.33)|VPS8(3.19)|VPS3(3.17)|VPS9(3.11)
vATPase inhibitors; concanamycin:6	GO:0034058	ENDOSOMAL VESICLE FUSION	4	15	4	26.7	100	372.33	3.37e-11	3.23e-08	VPS41(3.61)|VAM6(3.56)|VPS8(3.19)|VPS3(3.17)
vATPase inhibitors; concanamycin:6	GO:0000011	VACUOLE INHERITANCE	19	15	5	33.3	26.3	97.98	7.57e-10	3.9e-07	PEP12(3.42)|YPT7(3.29)|VPS3(3.17)|PEP7(3.16)|VPS9(3.11)
vATPase inhibitors; concanamycin:6	GO:0006886	INTRACELLULAR PROTEIN TRANSPORT	108	15	7	46.7	6.5	24.13	4.71e-09	1.82e-06	VPS41(3.61)|VAM6(3.56)|PEP12(3.42)|VPS27(3.35)|VAM7(3.31)|ARF1(3.29)|VPS8(3.19)
vATPase inhibitors; concanamycin:6	GO:0016236	MACROAUTOPHAGY	67	15	6	40	9	33.34	1.09e-08	3.37e-06	VPS41(3.61)|PEP12(3.42)|VPS36(3.39)|VAM7(3.31)|YPT7(3.29)|ARF1(3.29)
vATPase inhibitors; concanamycin:6	GO:0016192	VESICLE-MEDIATED TRANSPORT	146	15	7	46.7	4.8	17.85	3.9e-08	1.01e-05	VPS41(3.61)|VAM6(3.56)|PEP12(3.42)|YPT7(3.29)|ARF1(3.29)|VPS8(3.19)|VPS3(3.17)
vATPase inhibitors; concanamycin:6	GO:0032258	CYTOPLASM TO VACUOLE TRANSPORT BY THE CVT PATHWAY	46	15	5	33.3	10.9	40.47	8.56e-08	1.65e-05	VPS41(3.61)|PEP12(3.42)|VPS36(3.39)|VAM7(3.31)|YPT7(3.29)
vATPase inhibitors; concanamycin:6	GO:2001159	REGULATION OF PROTEIN LOCALIZATION BY THE CVT PATHWAY	46	15	5	33.3	10.9	40.47	8.56e-08	1.65e-05	VPS41(3.61)|PEP12(3.42)|VPS36(3.39)|VAM7(3.31)|YPT7(3.29)
vATPase inhibitors; concanamycin:6	GO:0034727	PIECEMEAL MICROAUTOPHAGY OF THE NUCLEUS	39	15	4	26.7	10.3	38.19	2.62e-06	0.000405	VPS41(3.61)|VAM6(3.56)|VAM7(3.31)|YPT7(3.29)
vATPase inhibitors; concanamycin:6	GO:0032889	REGULATION OF VACUOLE FUSION, NON-AUTOPHAGIC	11	15	3	20	27.3	101.55	2.55e-06	0.000405	VPS41(3.61)|VAM6(3.56)|YPT7(3.29)
vATPase inhibitors; concanamycin:6	GO:1904669	ATP EXPORT	16	15	3	20	18.8	69.81	8.6e-06	0.00121	VPS36(3.39)|VPS27(3.35)|VPS28(3.33)
vATPase inhibitors; concanamycin:6	GO:0043328	PROTEIN TRANSPORT TO VACUOLE INVOLVED IN UBIQUITIN-DEPENDENT PROTEIN CATABOLIC PROCESS VIA THE MULTIVESICULAR BODY SORTING PATHWAY	21	15	3	20	14.3	53.19	2.03e-05	0.00261	VPS36(3.39)|VPS27(3.35)|VPS28(3.33)
vATPase inhibitors; concanamycin:6	GO:0006906	VESICLE FUSION	22	15	3	20	13.6	50.77	2.34e-05	0.00278	PEP12(3.42)|VAM7(3.31)|PEP7(3.16)
vATPase inhibitors; concanamycin:6	GO:0035542	REGULATION OF SNARE COMPLEX ASSEMBLY	4	15	2	13.3	50	186.17	4.03e-05	0.00415	VPS41(3.61)|VAM6(3.56)
vATPase inhibitors; concanamycin:6	GO:0099022	VESICLE TETHERING	4	15	2	13.3	50	186.17	4.03e-05	0.00415	VPS41(3.61)|VAM6(3.56)
vATPase inhibitors; concanamycin:6	GO:0042144	VACUOLE FUSION, NON-AUTOPHAGIC	30	15	3	20	10	37.23	6.09e-05	0.00588	VPS41(3.61)|VAM6(3.56)|VAM7(3.31)
vATPase inhibitors; concanamycin:6	GO:0032509	ENDOSOME TRANSPORT VIA MULTIVESICULAR BODY SORTING PATHWAY	9	15	2	13.3	22.2	82.74	0.00024	0.0218	VPS36(3.39)|VPS28(3.33)
vATPase inhibitors; concanamycin:6	GO:0048278	VESICLE DOCKING	12	15	2	13.3	16.7	62.06	0.000438	0.0376	PEP12(3.42)|VAM7(3.31)
vATPase inhibitors; concanamycin:6	GO:0007033	VACUOLE ORGANIZATION	13	15	2	13.3	15.4	57.28	0.000516	0.042	VPS41(3.61)|VAM6(3.56)
vATPase inhibitors; concanamycin:6	GO:0043162	UBIQUITIN-DEPENDENT PROTEIN CATABOLIC PROCESS VIA THE MULTIVESICULAR BODY SORTING PATHWAY	14	15	2	13.3	14.3	53.19	0.000601	0.0465	VPS36(3.39)|VPS28(3.33)
vATPase inhibitors; concanamycin:6	GO:0045053	PROTEIN RETENTION IN GOLGI APPARATUS	15	15	2	13.3	13.3	49.64	0.000693	0.051	VPS36(3.39)|VPS27(3.35)
vATPase inhibitors; concanamycin:6	GO:0006895	GOLGI TO ENDOSOME TRANSPORT	19	15	2	13.3	10.5	39.19	0.00112	0.0788	PEP7(3.16)|VPS9(3.11)
vATPase inhibitors; concanamycin:6	GO:0032511	LATE ENDOSOME TO VACUOLE TRANSPORT VIA MULTIVESICULAR BODY SORTING PATHWAY	24	15	2	13.3	8.3	31.03	0.0018	0.121	VPS8(3.19)|VPS9(3.11)
vATPase inhibitors; concanamycin:6	GO:0006896	GOLGI TO VACUOLE TRANSPORT	28	15	2	13.3	7.1	26.6	0.00244	0.157	PEP12(3.42)|PEP7(3.16)
VRG4 inhibitors; sdz 90-215:45	GO:0031321	ASCOSPORE-TYPE PROSPORE ASSEMBLY	6	15	3	20	50	186.17	3.12e-07	0.000482	SSO1(12.94)|SPO14(8.27)|SEC4(3.28)
VRG4 inhibitors; sdz 90-215:45	GO:0032258	CYTOPLASM TO VACUOLE TRANSPORT BY THE CVT PATHWAY	46	15	4	26.7	8.7	32.38	5.15e-06	0.00199	SNX4(8.45)|ARL1(3.51)|VPS30(3.25)|COG8(3.22)
VRG4 inhibitors; sdz 90-215:45	GO:2001159	REGULATION OF PROTEIN LOCALIZATION BY THE CVT PATHWAY	46	15	4	26.7	8.7	32.38	5.15e-06	0.00199	SNX4(8.45)|ARL1(3.51)|VPS30(3.25)|COG8(3.22)
VRG4 inhibitors; sdz 90-215:45	GO:0006887	EXOCYTOSIS	40	15	4	26.7	10	37.23	2.91e-06	0.00199	SSO1(12.94)|SNC2(9)|MSB4(4.76)|SEC4(3.28)
VRG4 inhibitors; sdz 90-215:45	GO:0006906	VESICLE FUSION	22	15	3	20	13.6	50.77	2.34e-05	0.00724	SSO1(12.94)|SNC2(9)|SEC4(3.28)
VRG4 inhibitors; sdz 90-215:45	GO:0043001	GOLGI TO PLASMA MEMBRANE PROTEIN TRANSPORT	12	15	2	13.3	16.7	62.06	0.000438	0.0944	PDR17(5.12)|ARL1(3.51)
VRG4 inhibitors; sdz 90-215:45	GO:0006904	VESICLE DOCKING INVOLVED IN EXOCYTOSIS	12	15	2	13.3	16.7	62.06	0.000438	0.0944	MSO1(19.92)|SEC4(3.28)
VRG4 inhibitors; sdz 90-215:45	GO:0016192	VESICLE-MEDIATED TRANSPORT	146	15	4	26.7	2.7	10.2	0.000489	0.0944	SSO1(12.94)|SNC2(9)|RUD3(4.82)|ARL1(3.51)
VRG4 inhibitors; sdz 90-215:45	GO:0006914	AUTOPHAGY	74	15	3	20	4.1	15.09	0.000906	0.156	SNX4(8.45)|SEC4(3.28)|VPS30(3.25)
